# Supplementary material for: Structural Premise of Selective Deubiquitinase USP30 Inhibition by Small-Molecule Benzosulfonamides
Source: Mol Cell Proteomics. 2023 Jun 28;22(8):100609. doi: 10.1016/j.mcpro.2023.100609 (PMC10400906; doi:10.1016/j.mcpro.2023.100609)
Supplement: Supplemental Table S1 [file mmc3.csv]

Compound	Formula	m/z	z	Isolation Window (m/z)	Normalized AGC Target (%)
		361.5	2	23	10
		381.5	2	19	10
		398.5	2	17	10
		413.5	2	15	10
		427	2	14	10
		440	2	14	10
		452.5	2	13	10
		464	2	12	10
		475.5	2	13	10
		487.5	2	13	10
		499.5	2	13	10
		511	2	12	10
		522.5	2	13	10
		534.5	2	13	10
		546.5	2	13	10
		558	2	12	10
		569.5	2	13	10
		581.5	2	13	10
		594.5	2	15	10
		607.5	2	13	10
		619.5	2	13	10
		633	2	16	10
		647.5	2	15	10
		661.5	2	15	10
		675.5	2	15	10
		690	2	16	10
		705.5	2	17	10
		722.5	2	19	10
		741	2	20	10
		760.5	2	21	10
		781	2	22	10
		803	2	24	10
		826.5	2	25	10
		853	2	30	10
		883	2	32	10
		918.5	2	41	10
		960.5	2	45	10
		1013	2	62	10
		1085	2	84	10
		1388	2	524	10
