# Supplementary material for: Structural Premise of Selective Deubiquitinase USP30 Inhibition by Small-Molecule Benzosulfonamides
Source: Mol Cell Proteomics. 2023 Jun 28;22(8):100609. doi: 10.1016/j.mcpro.2023.100609 (PMC10400906; doi:10.1016/j.mcpro.2023.100609)
Supplement: Supplemental Table S2 [file mmc4.xlsx]

## Sheet: Protein Groups All Proteins
Protein.Group	Protein.Ids	Protein.Names	Genes	First.Protein.Description	0 µM Rep1	0 µM Rep2	0.1 µM Rep1	0.1 µM Rep2	1 µM Rep1	1 µM Rep2	5 µM Rep1	5 µM Rep2	25 µM Rep1	25 µM Rep2	Control (No HA-Ub-PA) Rep1	Control (No HA-Ub-PA) Rep2
A0A075B6H7;A0A0C4DH55;P01624	A0A075B6H7;A0A0C4DH55;P01624	KV315_HUMAN;KV37_HUMAN;KVD07_HUMAN	IGKV3-15;IGKV3-7;IGKV3D-7	Probable non-functional immunoglobulin kappa variable 3-7	109363	36631.9						132444			661008	30816.3
A0A075B6R9;A0A075B6S2;A0A0A0MRZ7;A0A0C4DH68;A2NJV5	A0A075B6R9;A0A0A0MRZ7;A0A075B6S2;A0A0C4DH68;A2NJV5	KV224_HUMAN;KV229_HUMAN;KVD24_HUMAN;KVD26_HUMAN;KVD29_HUMAN	IGKV2-24;IGKV2-29;IGKV2D-24;IGKV2D-26;IGKV2D-29	Probable non-functional immunoglobulin kappa variable 2D-24	62818.2	40022.7	34965.3	50731.4	49269.6	59349.4	25572.5	32159.4		38218.4	141259	49679
A0A075B6S2;A0A0A0MRZ7;A2NJV5	P06310;A0A075B6S6;A0A0A0MRZ7;A0A075B6S2;P01614;P01615;A0A087WW87;A2NJV5;A0A075B6P5	KV229_HUMAN;KVD26_HUMAN;KVD29_HUMAN	IGKV2-29;IGKV2D-26;IGKV2D-29	Immunoglobulin kappa variable 2D-29	70411.9		18608.8	35185.6	34305.6	44464	20603.8	62129.1	51336.9		338955	41992.4
A0A0A0MS14	A0A0A0MS14	HV145_HUMAN	IGHV1-45	Immunoglobulin heavy variable 1-45	1408750000	1502670000	1580080000	1539710000	1765790000	1562780000	1494010000	1699680000	1594850000	1459180000	2059720000	2274660000
A0A0A0MS15	A0A0A0MS15	HV349_HUMAN	IGHV3-49	Immunoglobulin heavy variable 3-49											76732.3
A0A0A0MS15;A0A0C4DH32;P01780	A0A0C4DH36;P0DOX2;P01767;A0A075B6Q5;P0DTE1;P0DP03;A0A0B4J1X5;P0DP02;A0A0J9YX35;A0A0B4J1V0;A0A0B4J1Y9;A0A0B4J1V1;P01782;P01763;P01762;A0A0C4DH32;P01766;A0A0A0MS15;P01764;P01768;A0A0B4J1X8;P01780;P0DP04;A0A0B4J1V6;A0A0C4DH42;P01772	HV307_HUMAN;HV320_HUMAN;HV349_HUMAN	IGHV3-20;IGHV3-49;IGHV3-7	Immunoglobulin heavy variable 3-49	585692	245071	197795	158045	177016	48200.1	292899	780577	177107	131074	580864	191424
A0A0B4J2D5;P0DPI2	P0DPI2;A0A0B4J2D5	GAL3A_HUMAN;GAL3B_HUMAN	GATD3A;GATD3B	Glutamine amidotransferase-like class 1 domain-containing protein 3B, mitochondrial	475573	532372	394083	398293	502951	420779	452797	417014	479466	415053	588963	266836
A0A0C4DH41;P01824;P01825;P06331;P0DP06;P0DP08	P0DP06;P01825;P06331;P01824;A0A0C4DH41;P0DP08	HV434_HUMAN;HV439_HUMAN;HV459_HUMAN;HV461_HUMAN;HVD34_HUMAN;HVD82_HUMAN	IGHV4-30-4;IGHV4-34;IGHV4-38-2;IGHV4-39;IGHV4-59;IGHV4-61	Immunoglobulin heavy variable 4-61	8456.74										112855
A0AVT1	A0AVT1	UBA6_HUMAN	UBA6	Ubiquitin-like modifier-activating enzyme 6	55088		88978.6	61270.6	37396.5	41804.2	49290.8	24891.6	77855.6	45835.7	81685.9	97875.3
A0FGR8	A0FGR8	ESYT2_HUMAN	ESYT2	Extended synaptotagmin-2	45183.1	61229.8	65759.8	72909.3	40374.8	53079.8	43526.1	50846.4	49570.8	54509.1	19689	9752.63
A1L020	Q86XN8;Q5U5Q3;Q6ZN04;A1L020	MEX3A_HUMAN	MEX3A	RNA-binding protein MEX3A	47162.1	48235	46342.7	35422.5	53055.4	53269.4	55443	51585.5	55285.8	51214.3		28776
A1L0T0	A1L0T0	HACL2_HUMAN	ILVBL	2-hydroxyacyl-CoA lyase 2	111957	121704	108611	151610	103873	126759	110087	122264	114192	121533	122108	108085
A1X283	A1X283	SPD2B_HUMAN	SH3PXD2B	SH3 and PX domain-containing protein 2B	142695	182580	182895	194644	194277	173844	213826	156959	180249	211711	60557.9	66948.7
A2RRP1	A2RRP1	NBAS_HUMAN	NBAS	Neuroblastoma-amplified sequence	20035.4	29301.7	11929.9	20856.4	10269.3	12600.3	12706.1	16035.1	19542	21333.9	23393.4
A2RTX5;P26639	P26639;A2RTX5	SYTC2_HUMAN;SYTC_HUMAN	TARS1;TARS3	Threonine--tRNA ligase 2, cytoplasmic	942956	1216420	1145690	1034290	1201670	1123590	909264	1141870	1074530	969351	1040090	1122550
A5YKK6	A5YKK6	CNOT1_HUMAN	CNOT1	CCR4-NOT transcription complex subunit 1	27318.8	32956.1	35824.2	46150.5	36896.1	37439.9	31087.4	36217.4	29786.5	31655.1	43574.5	46399
A6NCN2	O43790;A6NCN2	KR87P_HUMAN	KRT87P	Putative keratin-87 protein												480279
A6NDG6	A6NDG6	PGP_HUMAN	PGP	Glycerol-3-phosphate phosphatase	38019	121566	70428	128583	127282	143769	96976.3	125119	53948.7	98143	21829.9	81925.6
A6NE52	A6NE52	WDR97_HUMAN	WDR97	WD repeat-containing protein 97	220977
A6NED2	A6NED2	RCCD1_HUMAN	RCCD1	RCC1 domain-containing protein 1	9569.21	23245.2	25576.4	17948.2	23426.6	19289.2	34357.5	19318.5	26112	26556.8
A6NHL2	A6NHL2	TBAL3_HUMAN	TUBAL3	Tubulin alpha chain-like 3	693575	781328	712778	866607	660623	707087	767705	650363	756836	839651	648060	814009
A6NHL2;P68366	P68366;Q71U36;A6NHL2;Q9BQE3;P68363	TBA4A_HUMAN;TBAL3_HUMAN	TUBA4A;TUBAL3	Tubulin alpha chain-like 3	1238650	941219	868083	754274	1014110	752731	1021500	1182720	1297790	854670	1215040	814111
A6NHL2;P68366;Q9NY65	P0DPH8;Q9NY65;P68366;Q71U36;A6NHL2;Q9BQE3;P68363;P0DPH7	TBA4A_HUMAN;TBA8_HUMAN;TBAL3_HUMAN	TUBA4A;TUBA8;TUBAL3	Tubulin alpha chain-like 3	6192990	5894110	5995150	5958730	5518980	5577890	5329350	5490820	5397580	4737600	4329560	4539010
A6NHR9	A6NHR9	SMHD1_HUMAN	SMCHD1	Structural maintenance of chromosomes flexible hinge domain-containing protein 1		7352.96				7692.33			4936.88
A6NHX0	A6NHX0	CAST2_HUMAN	CASTOR2	Cytosolic arginine sensor for mTORC1 subunit 2	110770	133215	78827	124406	115375	136107	139546	121178	120725	156384	60587.2	52456
A6NKG5	A6NKG5	RTL1_HUMAN	RTL1	Retrotransposon-like protein 1	1333540	1387170	1293810	1312540	1254050	1381390	1301840	1356880	1318880	1273070	964330	965250
A6NNA2	A6NNA2	SRRM3_HUMAN	SRRM3	Serine/arginine repetitive matrix protein 3	24560.7	99317.3	60435.5	55749.7	26659.3	60984.5	53675.2	46589.5	68247.3	43999.4	45941.9	53608.4
A6NNY8	A6NNY8	UBP27_HUMAN	USP27X	Ubiquitin carboxyl-terminal hydrolase 27	193724	164862	212002	184018	155183	156425	190839	111455	189571	208477
A6NNY8;Q9UPT9	A6NNY8;Q9UPT9	UBP22_HUMAN;UBP27_HUMAN	USP22;USP27X	Ubiquitin carboxyl-terminal hydrolase 27	1682580	1832170	1526970	1582780	1907100	1376420	1832000	1547470	1742190	1693050	45780.6	19766.1
A6ZKI3	A6ZKI3	RTL8C_HUMAN	RTL8C	Retrotransposon Gag-like protein 8C			1847.69
A8K2U0	A8K2U0	A2ML1_HUMAN	A2ML1	Alpha-2-macroglobulin-like protein 1	259466	38730.9	27169.1	15444.8	94462.2	20871.3	31679.2	115928	43004.9	34623.8	195928	101162
A8MTY7;Q9BYP9;Q9BYQ0;Q9BYQ3;Q9BYQ4	A8MXZ3;Q9BYQ4;Q9BYQ2;Q9BYQ0;A8MTY7;Q9BYQ3;Q9BYP9	KRA92_HUMAN;KRA93_HUMAN;KRA97_HUMAN;KRA98_HUMAN;KRA99_HUMAN	KRTAP9-2;KRTAP9-3;KRTAP9-7;KRTAP9-8;KRTAP9-9	Keratin-associated protein 9-7												1318070
A8MWD9;P62308	P62308;A8MWD9	RUXGL_HUMAN;RUXG_HUMAN	SNRPG;SNRPGP15	Putative small nuclear ribonucleoprotein G-like protein 15	220208	326821	254360	318462	216923	329287	283317	362166	236334	305352	330615	253048
A8MXV4	A8MXV4	NUD19_HUMAN	NUDT19	Nucleoside diphosphate-linked moiety X motif 19	34329.3	62075.6	32178.4	27209.1	18388.4	21300	32051.2	34972.1	31272	35381.3	16144.6	25137.3
A9QM74	A9QM74	IMA8_HUMAN	KPNA7	Importin subunit alpha-8	5390.18	17694.1	18044.8		20781	14730.2	17664.4	13363.2	27226.7	17781	41666.5	82789
B9A064	P0CF74;A0M8Q6;B9A064;P0DOY3;P0DOY2;P0CG04;P0DOX8	IGLL5_HUMAN	IGLL5	Immunoglobulin lambda-like polypeptide 5	934100	526268	355043	542972	645638	764196	461032	932841	807661	661915	3663710	721165
C9J798;O43374	O43374;C9J798	RAS4B_HUMAN;RASL2_HUMAN	RASA4;RASA4B	Ras GTPase-activating protein 4B	49852.3	50810.6	59675.3	61470.6	55325.9	70128.9	63340.3	65265.8	64949	63832.8	20321.3	48408
E9PAV3;Q13765	Q13765;E9PAV3	NACAM_HUMAN;NACA_HUMAN	NACA	Nascent polypeptide-associated complex subunit alpha, muscle-specific form	739665	366607	560224	537018	391181	478353	290847	439162	416344	622612	285677	242677
G2XKQ0;P63165	G2XKQ0;P63165	SUMO1_HUMAN;SUMO5_HUMAN	SUMO1;SUMO1P1	Small ubiquitin-related modifier 5	34384.7	26548.5	52322.3		8218	36884.6	35715.6	36772.5	38907	29738.8	24922.5	56102.1
O00116	O00116	ADAS_HUMAN	AGPS	Alkyldihydroxyacetonephosphate synthase, peroxisomal	179407	181310	172902	182501	201963	175905	173942	195683	177652	167154	97278.3	129793
O00139	O00139	KIF2A_HUMAN	KIF2A	Kinesin-like protein KIF2A	79681.2	74262	69866.6	84851.5	78499.6	92237	65970.1	76860.4	79611.2	67712.7	72225.4	67311.5
O00148	O00148	DX39A_HUMAN	DDX39A	ATP-dependent RNA helicase DDX39A	321997	383457	356652	336220	369212	375656	357019	379522	320567	390797	306541	322578
O00148;Q13838	O00148;Q13838	DX39A_HUMAN;DX39B_HUMAN	DDX39A;DDX39B	ATP-dependent RNA helicase DDX39A	881636	828864	867054	827608	828567	841353	816980	801514	898019	813390	752973	914126
O00154	O00154	BACH_HUMAN	ACOT7	Cytosolic acyl coenzyme A thioester hydrolase	4507820	4591380	4305550	4665350	4349200	4540880	4741590	4523140	4609750	4741350	2622970	2716770
O00154;Q6ZUV0	Q6ZUV0;O00154	BACHL_HUMAN;BACH_HUMAN	ACOT7;ACOT7L	Cytosolic acyl coenzyme A thioester hydrolase	775044	579218	482699	721382	738013	660180	663133	737051	521771	752747	299195	350605
O00159	O00159	MYO1C_HUMAN	MYO1C	Unconventional myosin-Ic	156317	172464	153457	143749	141762	151915	148529	156835	161101	160251	167177	156167
O00178	O00178	GTPB1_HUMAN	GTPBP1	GTP-binding protein 1	65901	59965.7	54882.2	79498.3	71179.6	41466.3	64016.7	63693.5	48506.4	59848.9	31818.4	13642.7
O00186	O00186	STXB3_HUMAN	STXBP3	Syntaxin-binding protein 3	55786.7	60267.9	49894.8	60757.3	52023.6	47161.6	57787.4	39769.1	53470.1	58634.6	50363.7	50855.2
O00203	O00203	AP3B1_HUMAN	AP3B1	AP-3 complex subunit beta-1	376545	415948	459955	445737	357096	437799	437058	429642	449604	407535	517150	519631
O00203;Q13367	O00203;Q13367	AP3B1_HUMAN;AP3B2_HUMAN	AP3B1;AP3B2	AP-3 complex subunit beta-1	260030	326854	361565	367259	319324	320993	280837	282414	305969	284650	453430	389056
O00231	O00231	PSD11_HUMAN	PSMD11	26S proteasome non-ATPase regulatory subunit 11	79913.9	83377.1	84451.8	95739.1	83868.6	99750.3	63064.1	85260.9	78507.7	68539.3	108143	132599
O00232	O00232	PSD12_HUMAN	PSMD12	26S proteasome non-ATPase regulatory subunit 12	278847	268878	243802	275147	253303	281816	240628	273082	285362	253833	378616	429747
O00267	O00267	SPT5H_HUMAN	SUPT5H	Transcription elongation factor SPT5	185330	163301	168346	190882	156652	168096	193163	158085	165245	178015	111763	114969
O00299	O00299	CLIC1_HUMAN	CLIC1	Chloride intracellular channel protein 1	396643	233478	311139	303696	284986	330725	246887	363034	308171	318788	527947	429995
O00303	O00303	EIF3F_HUMAN	EIF3F	Eukaryotic translation initiation factor 3 subunit F	723497	767769	697341	726339	752279	782418	728681	705476	727647	707450	909097	978920
O00391	O00391	QSOX1_HUMAN	QSOX1	Sulfhydryl oxidase 1	30250.4	50995.6	38783.8	59924.7	52978.5	52631.2	39711.1	33574.6	34715.5	44545.1	88603.1	57974.5
O00410	O00410	IPO5_HUMAN	IPO5	Importin-5	599934	655674	632564	705962	633329	697778	629338	640303	673173	575668	743847	979708
O00410;O60518	O60518;O00410	IPO5_HUMAN;RNBP6_HUMAN	IPO5;RANBP6	Importin-5	420898	326419	406699	436003	410483	387243	405445	478353	433772	404193	485915	572620
O00411	O00411	RPOM_HUMAN	POLRMT	DNA-directed RNA polymerase, mitochondrial		13028	16112.5	10658.3	16946.6	11931.9	19612.7		10013.1	12584.7		25545.4
O00422	O00422	SAP18_HUMAN	SAP18	Histone deacetylase complex subunit SAP18	1019830	1228950	741091	1330740	1041070	1356860	1427180	1429460	1250120	1529320	1660210	2010030
O00423	O00423	EMAL1_HUMAN	EML1	Echinoderm microtubule-associated protein-like 1	23407.6	26133.8	49181.6	27216.2	42799	45904.5	38674.7	39978.2	42109.6	33096.9	11493.7	32294.9
O00423;O95834;Q6ZMW3	Q6ZMW3;Q05BV3;O00423;O95834	EMAL1_HUMAN;EMAL2_HUMAN;EMAL6_HUMAN	EML1;EML2;EML6	Echinoderm microtubule-associated protein-like 1	22495		27947.7	48143.1	87209.9	67421.6	51759.4	38809.6	59871.7	65749.2	95935.4	132972
O00425	O00425	IF2B3_HUMAN	IGF2BP3	Insulin-like growth factor 2 mRNA-binding protein 3	113877	109476	99424.2	119700	106193	125833	96224.8	117620	114107	104464	86455	81573.8
O00429	O00429	DNM1L_HUMAN	DNM1L	Dynamin-1-like protein	256404	214406	244560	257203	236678	272147	230742	214416	248116	225031	306735	314645
O00442	O00442	RTCA_HUMAN	RTCA	RNA 3'-terminal phosphate cyclase	63992.2	85158.4	51544.1	63460.6	57574.4	66386.4	69820.5	59861.3	62400.3	94675.3	41679.8	60044
O00468	O00468	AGRIN_HUMAN	AGRN	Agrin	14431.9	30596.6	23949.3	15613.8	15093.4	17419.1	8631.96	19838.6	14824	13955.1	14228.4	24669.2
O00483	O00483	NDUA4_HUMAN	NDUFA4	Cytochrome c oxidase subunit NDUFA4	312041	97690.4	305265	249433	204417	299467	354820	369418	275975	306445	129582	162455
O00487	O00487	PSDE_HUMAN	PSMD14	26S proteasome non-ATPase regulatory subunit 14	416769	275786	312226	223198	239329	269017	247943	320327	253789	258093	175588	283416
O00488	O00488	ZN593_HUMAN	ZNF593	Zinc finger protein 593			55169.4
O00505	O00505	IMA4_HUMAN	KPNA3	Importin subunit alpha-4	172067	181398	140440	159960	112940	174751	170467	173942	146629	157751	212578	266724
O00505;O00629	O00629;O00505	IMA3_HUMAN;IMA4_HUMAN	KPNA3;KPNA4	Importin subunit alpha-4	193220	226743	223347	157314	110682	150041	110515	172108	92010.6	115695	237547	239178
O00506;Q9P289;Q9Y6E0	O00506;Q9Y6E0;Q9P289	STK24_HUMAN;STK25_HUMAN;STK26_HUMAN	STK24;STK25;STK26	Serine/threonine-protein kinase 25					732.748				1729.83
O00507	O00507	USP9Y_HUMAN	USP9Y	Probable ubiquitin carboxyl-terminal hydrolase FAF-Y	670727	848872	696424	813925	673220	808751	799975	741408	675536	806062
O00507;Q93008	O00507;Q93008	USP9X_HUMAN;USP9Y_HUMAN	USP9X;USP9Y	Probable ubiquitin carboxyl-terminal hydrolase FAF-Y	23903500	23041800	22856300	22877900	23779300	22714400	25084700	23548000	23497700	25015800	86302.3	137948
O00571	Q9NQI0;O15523;O00571	DDX3X_HUMAN	DDX3X	ATP-dependent RNA helicase DDX3X	426104	444702	443002	479324	406134	439270	407197	442817	446046	452174	455415	439397
O00571;P17844;Q92841	Q92841;P17844;O15523;O00571	DDX17_HUMAN;DDX3X_HUMAN;DDX5_HUMAN	DDX17;DDX3X;DDX5	ATP-dependent RNA helicase DDX3X	685488	612090	654080	579448	636600	564039	627354	663670	763574	563368	694777	719259
O00629	O00629	IMA3_HUMAN	KPNA4	Importin subunit alpha-3		57972.5	66514	64779.3	84655.5	14683.1	22331.2	53429.2				27225.3
O00712	O00712	NFIB_HUMAN	NFIB	Nuclear factor 1 B-type	114860	113205	126611	134907	128046	114664	136315	108785	95539.6	126045	34274.5	64170.5
O00743	O00743	PPP6_HUMAN	PPP6C	Serine/threonine-protein phosphatase 6 catalytic subunit	365258	310344	278943	276536	312569	312119	250274	275620	285057	239126	343399	268887
O00746	O00746	NDKM_HUMAN	NME4	Nucleoside diphosphate kinase, mitochondrial	153678	150386	161039	168092	145771	135904	107236	159919	135981	129467	70822.3	69507.9
O00764	O00764	PDXK_HUMAN	PDXK	Pyridoxal kinase	78471.6	71169.5	81817.2	117768	123273	101596	118641	83148.6	43997.5	58117.1	141286	109005
O14531	O14531	DPYL4_HUMAN	DPYSL4	Dihydropyrimidinase-related protein 4	266083	319074	326808	317252	298057	283664	282555	336174	333420	272127	204861	199357
O14617	O14617	AP3D1_HUMAN	AP3D1	AP-3 complex subunit delta-1	438527	540663	674965	618155	415743	610783	443058	573514	526938	424991	699862	499835
O14640;O14641;P54792;Q92997	Q92997;P54792;O14641;O14640	DVL1_HUMAN;DVL2_HUMAN;DVL3_HUMAN;DVLP1_HUMAN	DVL1;DVL1P1;DVL2;DVL3	Segment polarity protein dishevelled homolog DVL-1	72672.2	60166.1	92991.7	69097.5	64540.1	59827.1	72352.7	41675.9	69583.9	95196.4	26680.8
O14656	O14656	TOR1A_HUMAN	TOR1A	Torsin-1A	29862.8	36445.3	84644.8	78050.1	15931.5	43506.6	81328.9	36749.9	49906.7	77219.4	23246.4	25808.1
O14672	O14672	ADA10_HUMAN	ADAM10	Disintegrin and metalloproteinase domain-containing protein 10	108146	115350	104439	96142.8	120215	111698	110197	112254	135533	123017	72146.1	155163
O14686	O14686	KMT2D_HUMAN	KMT2D	Histone-lysine N-methyltransferase 2D	108629	66551.1	77549.4	119476	91037.1	110381	119785	120553	66970.5	101160	204337	169963
O14727	O14727	APAF_HUMAN	APAF1	Apoptotic protease-activating factor 1	48537.4	57888.2	39468.4	64061.4	70462.6	47205.1	57880.3	39757.5	33744.2	49022.7	64387.1	56812.2
O14732	O14732	IMPA2_HUMAN	IMPA2	Inositol monophosphatase 2	137953	133494	114545	132153	145092	137302	121213	140517	147584	128998	216640	203109
O14735	O14735	CDIPT_HUMAN	CDIPT	CDP-diacylglycerol--inositol 3-phosphatidyltransferase	154464	161121	193649	187858	164254	181082	151991	171131	196948	158172	63887.1	70552.8
O14744	O14744	ANM5_HUMAN	PRMT5	Protein arginine N-methyltransferase 5	747029	767773	800095	794694	788235	753840	785571	767139	750333	789535	680742	677526
O14773	O14773	TPP1_HUMAN	TPP1	Tripeptidyl-peptidase 1	943768	1110300	1086250	1152650	939813	959763	889878	917771	1025070	893028	1824910	1560980
O14782;O15066;Q9BVG8;Q9P2E2	Q9P2E2;Q9BVG8;O15066;O14782	KIF17_HUMAN;KIF3B_HUMAN;KIF3C_HUMAN;KIFC3_HUMAN	KIF17;KIF3B;KIF3C;KIFC3	Kinesin-like protein KIF3C	95318.7	122034	71942.2	89150.6	99161.1	82705.3	65023.5	85696.6	73046.2	82536	60591.9	101413
O14787	O14787	TNPO2_HUMAN	TNPO2	Transportin-2	17457.6	16060.2	34500.4	19924.3	8745.21	13985.5	11856.5	15626.3	9273.77	7576.44	24986.4
O14802	O14802	RPC1_HUMAN	POLR3A	DNA-directed RNA polymerase III subunit RPC1	20577.1	29204.1	33208.7	20916.3	30746.1			13827.9	18487.6	30870.3		21946.4
O14818	O14818	PSA7_HUMAN	PSMA7	Proteasome subunit alpha type-7	427601	314209	327227	287760	305907	342929	303037	331754	297854	295415	359892	326921
O14828	O14828	SCAM3_HUMAN	SCAMP3	Secretory carrier-associated membrane protein 3	415334	256715	426914	294011	342498	351548	423703	339104	337598	404158	220908	214741
O14880	O14880	MGST3_HUMAN	MGST3	Microsomal glutathione S-transferase 3	397028	456468	469030	398972	489339	429598	419283	408127	588280	378946	330797	329043
O14929	O14929	HAT1_HUMAN	HAT1	Histone acetyltransferase type B catalytic subunit	336265	216750	312523	255160	252104	208219	228592	271463	264113	347834	135855	231739
O14950;P19105	O14950;P19105	ML12A_HUMAN;ML12B_HUMAN	MYL12A;MYL12B	Myosin regulatory light chain 12B	26760.7	61311.7	77951	61322.9	89087.8	73906.5	69998.2	52308.3	43759.5	65148.4	163771	153779
O14966	O14966	RAB7L_HUMAN	RAB29	Ras-related protein Rab-7L1	74514.8	48505.1	47938.9	44291.5	48251.9	39144.5	60003.7	25375	17652.5	48700.8	92803.7	22078.2
O14966;Q13637	P57729;Q13637;O14966	RAB32_HUMAN;RAB7L_HUMAN	RAB29;RAB32	Ras-related protein Rab-7L1	243517	267036	196834	158697	214125	170903	134202	207135	208188	240348	60773	35360.5
O14972	O14972	VP26C_HUMAN	VPS26C	Vacuolar protein sorting-associated protein 26C	46998.4	51005.5	72208	44767.9	75357.6	85603.3		56325.6	89515.3	76443.6
O14980	O14980	XPO1_HUMAN	XPO1	Exportin-1	439932	426392	429809	456712	432820	444589	391056	387991	472226	384396	624336	639717
O15027	O15027	SC16A_HUMAN	SEC16A	Protein transport protein Sec16A	50440.3	58136.1	57936.2	63242.8	43211.1	62864.4	65490.5	59351.4	58337.3	59612.9	40642.4	67962.4
O15042	O15042	SR140_HUMAN	U2SURP	U2 snRNP-associated SURP motif-containing protein	315884	339101	380635	417548	302107	386190	239879	336045	384157	255614	459318	461953
O15047	O15047	SET1A_HUMAN	SETD1A	Histone-lysine N-methyltransferase SETD1A	19936.5		30161.1	29067.8	25584.9	39931.9	27666.6	34907.8	39307.2	29891.2	31851.5	32332.5
O15067	O15067	PUR4_HUMAN	PFAS	Phosphoribosylformylglycinamidine synthase	399833	406631	383330	421116	390121	413918	387006	390075	405476	402427	330836	380649
O15075	O15075	DCLK1_HUMAN	DCLK1	Serine/threonine-protein kinase DCLK1	34698.8	32566.5	47046.8	29316.4	52518	24047.6	36725.5	27030.4	34727.7	34307		31734.5
O15084	O15084	ANR28_HUMAN	ANKRD28	Serine/threonine-protein phosphatase 6 regulatory ankyrin repeat subunit A	19542.7	22725.5	19570.4	28815.3	20130.5	32531	23763.4	28513	28996	17331.4	19543.5	15698.1
O15084;Q8N8A2	Q8N8A2;O15084	ANR28_HUMAN;ANR44_HUMAN	ANKRD28;ANKRD44	Serine/threonine-protein phosphatase 6 regulatory ankyrin repeat subunit A	65634	101262	62299	109487	96358.4	72942.9	64744.9	29496.4		33307.7	49995.4	90765.6
O15091	O15091	MRPP3_HUMAN	PRORP	Mitochondrial ribonuclease P catalytic subunit	16319.1	8390.06	6122.96	11071	7944.13	11903.9	12683	7480.02	15040.1	7214.51
O15143	O15143	ARC1B_HUMAN	ARPC1B	Actin-related protein 2/3 complex subunit 1B	645760	707580	668058	662845	681921	645747	652258	682115	648269	616652	662683	646240
O15143;Q92747	O15143;Q92747	ARC1A_HUMAN;ARC1B_HUMAN	ARPC1A;ARPC1B	Actin-related protein 2/3 complex subunit 1B	793947	558933	568357	699296	712161	576367	649593	554665	849884	682485	532642	478568
O15144	O15144	ARPC2_HUMAN	ARPC2	Actin-related protein 2/3 complex subunit 2	11444100	11006000	10924500	11334200	11178200	10992200	10555600	11454700	10924500	11109600	8961390	9360730
O15145	O15145	ARPC3_HUMAN	ARPC3	Actin-related protein 2/3 complex subunit 3	224749	261252	195422	238709	279304	246658	230130	267217	194242	222966	345683	293956
O15160	O15160	RPAC1_HUMAN	POLR1C	DNA-directed RNA polymerases I and III subunit RPAC1	145650	79977.9	109246	127376	135783	95759.7	102069	98690.9	110714	123879	130989	53294
O15198;P84022;Q15796	O15198;Q15796;P84022	SMAD2_HUMAN;SMAD3_HUMAN;SMAD9_HUMAN	SMAD2;SMAD3;SMAD9	Mothers against decapentaplegic homolog 9	50271.8	69663.6	96436	68131.5	59255.6	75904.1	55847.4	47211.9	88964.8	47437.4
O15212	O15212	PFD6_HUMAN	PFDN6	Prefoldin subunit 6	43716.2	33813.9	52346.8	51383.4	54762.4	62070.1	39667.1	57389.3	59716	47846.8	88928.6	94489.9
O15240	O15240	VGF_HUMAN	VGF	Neurosecretory protein VGF	74456.6	97176.6	122435	84726.3	76726.6	185567	82810.8	100486	95441.6	66858	102879	128934
O15260	O15260	SURF4_HUMAN	SURF4	Surfeit locus protein 4	367684	416452	384480	437210	359157	401630	473103	335791	405898	469671	213195	273611
O15269	O15269	SPTC1_HUMAN	SPTLC1	Serine palmitoyltransferase 1	109120	95596.6	101023	110540	118548	121457	101252	77537.4	97591.6	96012.5	68067.1	90429.7
O15294	O15294	OGT1_HUMAN	OGT	UDP-N-acetylglucosamine--peptide N-acetylglucosaminyltransferase 110 kDa subunit	14806.5	34441.8	28890.6	24892.2	21677	32626.6	26584.7	22677.8	24956.6	34542.8	33684.9	20007
O15305	O15305	PMM2_HUMAN	PMM2	Phosphomannomutase 2	66042.4	58619	58051.9	52610	50214.7	40423.6	44363	43330.6	44501.7	42134.9	58164.3	40712.1
O15355	O15355	PPM1G_HUMAN	PPM1G	Protein phosphatase 1G	146204	123105	155964	148493	141322	154006	129828	160938	145409	146319	71407.6	44075
O15357	O15357	SHIP2_HUMAN	INPPL1	Phosphatidylinositol 3,4,5-trisphosphate 5-phosphatase 2	93926.7	23525.4		22013	27302			8768.17	24378.7	108764
O15371	O15371	EIF3D_HUMAN	EIF3D	Eukaryotic translation initiation factor 3 subunit D	1243020	1185720	1153740	1189100	1222210	1174140	1151360	1294900	1216810	1161280	1025680	932555
O15372	O15372	EIF3H_HUMAN	EIF3H	Eukaryotic translation initiation factor 3 subunit H	394318	358211	343537	354988	309362	368561	341869	377880	339441	356727	341928	344815
O15460	O15460	P4HA2_HUMAN	P4HA2	Prolyl 4-hydroxylase subunit alpha-2	83106	98972.8	79021.9	64091.4	88367.6	99702.2	94311.1	57683	93306.9	100681	88424.6	81727.7
O15484	O15484	CAN5_HUMAN	CAPN5	Calpain-5	20250.1	31913.7	27402.1	26425.5	27288	24230.1	25431.4	31435.4	22946.5	15597.2	25136.2	21449.1
O15498	O15498	YKT6_HUMAN	YKT6	Synaptobrevin homolog YKT6	417058	401673	392033	401377	421307	399220	443300	441400	403185	423434	240102	275840
O15511	O15511	ARPC5_HUMAN	ARPC5	Actin-related protein 2/3 complex subunit 5	83502.2	64720.6	63603.5	68472.5	43252.7	66484.1	67822	74197.8	47646	68118.6	137403	127832
O43143	O43143	DHX15_HUMAN	DHX15	Pre-mRNA-splicing factor ATP-dependent RNA helicase DHX15	558274	588002	581863	572590	536784	578874	562547	579538	535253	535775	449164	491481
O43143;O60231;Q14562	Q14562;O43143;O60231	DHX15_HUMAN;DHX16_HUMAN;DHX8_HUMAN	DHX15;DHX16;DHX8	Pre-mRNA-splicing factor ATP-dependent RNA helicase DHX15	377116	410678	406702	411685	377347	399853	396050	424123	384026	414465	333926	435817
O43148	O43148	MCES_HUMAN	RNMT	mRNA cap guanine-N7 methyltransferase	267746	276349	290786	270805	287835	268338	283884	298657	275098	297863	167251	195064
O43172	O43172	PRP4_HUMAN	PRPF4	U4/U6 small nuclear ribonucleoprotein Prp4	181016	162226	147027	170803	127521	151111	171145	159228	143301	143910	138928	154512
O43175	O43175	SERA_HUMAN	PHGDH	D-3-phosphoglycerate dehydrogenase	570031	616879	699952	673060	687730	774800	595666	635425	680477	581211	922943	886434
O43240	O43240	KLK10_HUMAN	KLK10	Kallikrein-10	180304				11753.8			21873.9			84239.7	9502.21
O43242	O43242	PSMD3_HUMAN	PSMD3	26S proteasome non-ATPase regulatory subunit 3	414891	427098	431060	418625	412583	414740	383452	439748	421935	378562	436987	419254
O43252	O43252	PAPS1_HUMAN	PAPSS1	Bifunctional 3'-phosphoadenosine 5'-phosphosulfate synthase 1	138522	105483	150371	112950	136357	123100	116641	131261	141154	151397	151799	80179.6
O43292	O43292	GPAA1_HUMAN	GPAA1	Glycosylphosphatidylinositol anchor attachment 1 protein	94400.2	106180	78529.1	89244	86183.9	88627.3	96877.1	85995.4	93616.3	102167		44894.2
O43301	O43301	HS12A_HUMAN	HSPA12A	Heat shock 70 kDa protein 12A	31002.5	27286	25899.7	28548.6	23596.6	34720	39620.4	21718.9	43256.8	32764.7		26001.1
O43390	O43390	HNRPR_HUMAN	HNRNPR	Heterogeneous nuclear ribonucleoprotein R	265353	270139	261179	301604	265862	276905	247075	266469	232743	235336	349598	380487
O43390;O60506	O60506;O43390	HNRPQ_HUMAN;HNRPR_HUMAN	HNRNPR;SYNCRIP	Heterogeneous nuclear ribonucleoprotein R	389568	431899	435387	544568	403542	511693	379131	429533	468670	387834	620998	655504
O43396	O43396	TXNL1_HUMAN	TXNL1	Thioredoxin-like protein 1	603119	534272	509497	569466	561434	504878	538330	552577	529864	581683	459824	516963
O43399	O43399	TPD54_HUMAN	TPD52L2	Tumor protein D54	53433.9				22044.7	28843.7	28373.1	29908.7		29306.3
O43414	O43414	ERI3_HUMAN	ERI3	ERI1 exoribonuclease 3	86287.4	99812.7	106373	111815	95844.5	82577	95241.8	86279.1	95167.5	108094		31306.4
O43426	O43426	SYNJ1_HUMAN	SYNJ1	Synaptojanin-1		11662	15533.1	4768.6	13736.5	8769.88			18866.2
O43447	O43447	PPIH_HUMAN	PPIH	Peptidyl-prolyl cis-trans isomerase H	64360.6	73570.4	64873.8	61054.7	54573.6	53934.6	55587.4	50413	65811.9	44162.2	111508	49346.9
O43464	P83110;O43464	HTRA2_HUMAN	HTRA2	Serine protease HTRA2, mitochondrial	500104	497390	464758	450280	382901	409499	422036	406908	419208	484006	550276	598431
O43592	O43592	XPOT_HUMAN	XPOT	Exportin-T	200360	227523	247000	239960	239827	241682	202370	242896	215378	202136	265808	279103
O43615	O43615	TIM44_HUMAN	TIMM44	Mitochondrial import inner membrane translocase subunit TIM44	55171.9	26114.3	41511	39424	33940.8	13798.1	40290.6	19752.5	26075.6	34547.6	23948.3
O43617	O43617	TPPC3_HUMAN	TRAPPC3	Trafficking protein particle complex subunit 3	133610	156679	151811	181713	160116	187404	156700	146923	160240	178493	218860	236478
O43660	O43660	PLRG1_HUMAN	PLRG1	Pleiotropic regulator 1	71122.9	49960.4	68095.1	45928.6	57359.7	51198.3		55110.5	44656.9		54914.7	54626.4
O43681	O43681	GET3_HUMAN	GET3	ATPase GET3	140298	142198	132821	102746	169996	152490	121952	140361	154755	136007	170460	186883
O43684	O43684	BUB3_HUMAN	BUB3	Mitotic checkpoint protein BUB3	641304	667637	575313	627797	667100	650183	705326	639223	641583	675572	441878	401013
O43707	O43707	ACTN4_HUMAN	ACTN4	Alpha-actinin-4	116905	50702.2	67964.7	47608.6	65152.6	78719.3	58469.2	68035	48398.8	48076.7	90888	91202.6
O43707;P12814	O43707;P12814	ACTN1_HUMAN;ACTN4_HUMAN	ACTN1;ACTN4	Alpha-actinin-4	168693	98475.9	91909.7	84197.3	79297.7	98606.7	88755	106669	83348.3	79087.5	151544	105927
O43747	O43747	AP1G1_HUMAN	AP1G1	AP-1 complex subunit gamma-1	344512	341656	319141	322942	291007	327843	339075	337671	357492	309140	431128	463947
O43772	O43772	MCAT_HUMAN	SLC25A20	Mitochondrial carnitine/acylcarnitine carrier protein	79493.4	70249.5	81979.3	76592.5	69977.9	70875.3	85657.6	83807.2	75842.9	68409.6	58653.2	59536.8
O43776	O43776	SYNC_HUMAN	NARS1	Asparagine--tRNA ligase, cytoplasmic	1282540	1347550	1338880	1344240	1359060	1389000	1304370	1313400	1334290	1289860	1017750	1033420
O43795	O43795;Q9UBC5	MYO1B_HUMAN	MYO1B	Unconventional myosin-Ib	826662	827141	756859	818510	767508	812728	806470	801498	793689	745488	705235	700664
O43809	O43809	CPSF5_HUMAN	NUDT21	Cleavage and polyadenylation specificity factor subunit 5	155354	253451	230640	238668	235041	257560	224092	258129	212969	234342	235680	326639
O43813	O43813	LANC1_HUMAN	LANCL1	Glutathione S-transferase LANCL1	208318	195473	136121	149046	214018	199829	164531	195217	165769	165931	129265	185627
O43815	O43815	STRN_HUMAN	STRN	Striatin	73759.7	49353.2	60417.9	70216.3	55260.8	42860.3	67225.9	68295.9	62222.5	73904.4	28427.4	52010
O43815;Q13033;Q9NRL3	Q13033;Q9NRL3;O43815	STRN3_HUMAN;STRN4_HUMAN;STRN_HUMAN	STRN;STRN3;STRN4	Striatin	32631.9	12986.3	28147.4	40777.6	7015.48	34065.8	47731			34849.6	14918.7	16555.5
O43818	O43818	U3IP2_HUMAN	RRP9	U3 small nucleolar RNA-interacting protein 2	123149	110528	122951	121414	123200	110033	108134	132749	114942	105811	168314	164921
O43837	O43837	IDH3B_HUMAN	IDH3B	Isocitrate dehydrogenase [NAD] subunit beta, mitochondrial								22215.3		28782.7	25540.7	18048.7
O43847	O43847	NRDC_HUMAN	NRDC	Nardilysin	51683.9	89684	69820.7	75174.3	73918.3	50255.7	93954.7	79356.3	61569.8	64902.3	46045.1	42706.3
O43852	O43852	CALU_HUMAN	CALU	Calumenin	52817.9	71471.6	110392	83981.4	86235.4	124590	89489	93336.9	75925.6	84332.9	161969	98862.8
O43865	O43865	SAHH2_HUMAN	AHCYL1	S-adenosylhomocysteine hydrolase-like protein 1	272776	313812	269983	320279	259339	334756	225197	296426	229684	287247	231288	213119
O43924	O43924	PDE6D_HUMAN	PDE6D	Retinal rod rhodopsin-sensitive cGMP 3',5'-cyclic phosphodiesterase subunit delta	112729	91877.5	88766.9	102365	90851.5	103356	157753	115623	89935.4	98560.9	64237.8	39479.2
O60216	O60216	RAD21_HUMAN	RAD21	Double-strand-break repair protein rad21 homolog	113347	112303	123750	131702	129270	92195.6	92547.3	120734	110839	103619	136064
O60218	O60218	AK1BA_HUMAN	AKR1B10	Aldo-keto reductase family 1 member B10	725686	768309	736971	806816	798518	754451	671903	855386	783440	709551	1014840	1018650
O60231	O60231	DHX16_HUMAN	DHX16	Pre-mRNA-splicing factor ATP-dependent RNA helicase DHX16	104843	125406	127070	135061	114097	106464	94348.5	101871	150408	120698	85283.4	89061.4
O60243;Q8IZP7;Q96MM7	Q96MM7;Q8IZP7;O60243	H6ST1_HUMAN;H6ST2_HUMAN;H6ST3_HUMAN	HS6ST1;HS6ST2;HS6ST3	Heparan-sulfate 6-O-sulfotransferase 1	31801.6	31621.8	24009.8	22113.3	39750.3	19302.1	25049.8	33794.2	35114.9	27426.9	32434.8	32910.1
O60256	O60256	KPRB_HUMAN	PRPSAP2	Phosphoribosyl pyrophosphate synthase-associated protein 2	283664	288190	270054	229891	301482	260449	270887	259350	263528	273047	234252	145983
O60256;Q14558	Q14558;O60256	KPRA_HUMAN;KPRB_HUMAN	PRPSAP1;PRPSAP2	Phosphoribosyl pyrophosphate synthase-associated protein 2	49229.3	49099.7	34567	38575.4	43488.8	35775.6	37370.9	47121.6	42032.6	46156	12496.6	31228.9
O60264	P28370;O60264	SMCA5_HUMAN	SMARCA5	SWI/SNF-related matrix-associated actin-dependent regulator of chromatin subfamily A member 5	65480.9	83837	65011.8	73860.5	73928.6	86671.6	71111.3	75454.8	85149.4	63613.6	52309.4	63989.2
O60271	O60271;Q9UPT6	JIP4_HUMAN	SPAG9	C-Jun-amino-terminal kinase-interacting protein 4	79227.4	76939.4	81622.9	66524.1	84312	71658.7	78206.3	72159.9	90179.4	76936.7	42570.2	23909.4
O60282	Q12840;O60282	KIF5C_HUMAN	KIF5C	Kinesin heavy chain isoform 5C	27695.6	46676.3	42107.9	19926.7	36236	39871.9	18005	45388	35752.5	35187.4	15776.2
O60282;P33176	P33176;Q12840;O60282	KIF5C_HUMAN;KINH_HUMAN	KIF5B;KIF5C	Kinesin heavy chain isoform 5C	436349	327039	357051	263623	244407	283380	272814	312450	358549	291124	258489	242979
O60306	O60306	AQR_HUMAN	AQR	RNA helicase aquarius	40479.8	37367.2	29882.4	33937	28770	60243.5	26445.4	12249.3	32254.2	46225.5		25160.1
O60313	O60313	OPA1_HUMAN	OPA1	Dynamin-like 120 kDa protein, mitochondrial	9441.73	26594.2	16652.4	23962.5	23139.2	17124.2	16873.4	13961.6	25830.5	13896.7		17493.7
O60341	O60341	KDM1A_HUMAN	KDM1A	Lysine-specific histone demethylase 1A	215088	213193	205054	206031	191238	200295	198975	190386	190781	210832	143865	128101
O60437	O60437	PEPL_HUMAN	PPL	Periplakin	47946.9										104944
O60443	O60443	GSDME_HUMAN	GSDME	Gasdermin-E	275182	281675	257999	290374	213570	252891	271892	221041	270445	250223	138185	150307
O60488	O60488	ACSL4_HUMAN	ACSL4	Long-chain-fatty-acid--CoA ligase 4	75611.4	65011.7	43151.7	43301.9	20612.2	37663.7	65333.4	34017.2	52481.9	47722.8	43804.1
O60493	O60493	SNX3_HUMAN	SNX3	Sorting nexin-3	63395.5	79968.1	79123	66648.2	68697	73776.7	79586.1	67681.9	75263.6	67914.1	60497.5	46169.9
O60506	O60506	HNRPQ_HUMAN	SYNCRIP	Heterogeneous nuclear ribonucleoprotein Q	202372	215428	256880	245191	262487	236099	230509	217729	209133	205030	329240	303981
O60507	O60507	TPST1_HUMAN	TPST1	Protein-tyrosine sulfotransferase 1			4835.22				7518.75	9807.81	5388.41			8400
O60508	O60508	PRP17_HUMAN	CDC40	Pre-mRNA-processing factor 17	47126.8	46835.3	27281.9	48503.6	37058.1	43381	61019.3	38293.1	45568	48310.1	39170.4	44231.2
O60518	O60518	RNBP6_HUMAN	RANBP6	Ran-binding protein 6	140175	191686	156648	183193	185128	201812	178861	166824	157215	154602	250348	275577
O60524	O60524	NEMF_HUMAN	NEMF	Nuclear export mediator factor NEMF	58055.6	71064.3	77833.4	76722.8	51241.6	65706.1	75000.6	44860.4	51845	75056	9974.93	46961.8
O60547	O60547	GMDS_HUMAN	GMDS	GDP-mannose 4,6 dehydratase	248484	224269	211679	239391	213653	201284	237702	246406	255154	237745	281165	324418
O60563	O60563	CCNT1_HUMAN	CCNT1	Cyclin-T1	18041.3	22343.2	19453.5	33662.6	35825.4	18039.1	14379.7	27997.4	24405.5	27893.4
O60568	O60568	PLOD3_HUMAN	PLOD3	Multifunctional procollagen lysine hydroxylase and glycosyltransferase LH3	274846	268218	300651	301780	273133	310400	278115	319654	285344	296921	207228	227651
O60678	O60678	ANM3_HUMAN	PRMT3	Protein arginine N-methyltransferase 3	88391.5	94938.8	78293.4	70595.1	78264.1	94323.8	75331.5	79849.8	81416.8	95552.7	64125.9	89711.8
O60684	O60684	IMA7_HUMAN	KPNA6	Importin subunit alpha-7	162876	135521	138468	155556	129232	179924	143499	193154	181168	168683	158908	147279
O60701	O60701	UGDH_HUMAN	UGDH	UDP-glucose 6-dehydrogenase	258962	243399	234410	211227	234189	236818	280196	245966	240205	285032	83384.4	72989.9
O60762	O60762	DPM1_HUMAN	DPM1	Dolichol-phosphate mannosyltransferase subunit 1	177308	220305	203832	215517	191616	237341	161504	182343	228622	173488	197755	164448
O60763	O60763	USO1_HUMAN	USO1	General vesicular transport factor p115	273964	281539	252666	250874	254710	258929	247008	306851	241451	251160	317588	368966
O60783	O60783	RT14_HUMAN	MRPS14	28S ribosomal protein S14, mitochondrial	67829.5	41995.5	45724	31610.1	45369.1	32463.7	41623.7	43021.8	51647.1	25407.2		68382.5
O60814;P58876;P62807;Q5QNW6;Q93079;Q99877;Q99879;Q99880	Q5QNW6;Q99879;Q99877;Q99880;P62807;P33778;Q16778;O60814;P06899;Q93079;P58876;P57053;Q96A08;P23527;Q8N257	H2B1C_HUMAN;H2B1D_HUMAN;H2B1H_HUMAN;H2B1K_HUMAN;H2B1L_HUMAN;H2B1M_HUMAN;H2B1N_HUMAN;H2B2F_HUMAN	H2BC12;H2BC13;H2BC14;H2BC15;H2BC18;H2BC4;H2BC5;H2BC9	Histone H2B type 1-K	1116940	1169310	1131030	1246180	1192270	1221210	1152980	1399720	1311450	1053100	2051690	2119680
O60832	O60832	DKC1_HUMAN	DKC1	H/ACA ribonucleoprotein complex subunit DKC1	156320	148077	272137	250603	142287	249091	203581	208113	217737	189822	245589	190970
O60841	O60841	IF2P_HUMAN	EIF5B	Eukaryotic translation initiation factor 5B	97207.6	141119	153154	189306	90113.7	159644	142533	141776	115105	155920	211537	184885
O60884	O60884	DNJA2_HUMAN	DNAJA2	DnaJ homolog subfamily A member 2	99788.4	96391.2	90714.6	78406.1	75602.1	118326	102535	82003.3	75556.9	54576.3	53493.5	91017.7
O60911	O60911	CATL2_HUMAN	CTSV	Cathepsin L2	129751
O60942	O60942	MCE1_HUMAN	RNGTT	mRNA-capping enzyme	51501.5	59701.4	56109.8	49338.8	48681.2	48480.2	52228.6	41948.1	59233.8	52896.6	18231.1	51259.7
O75027	O75027	ABCB7_HUMAN	ABCB7	ATP-binding cassette sub-family B member 7, mitochondrial	51537.5	47972.8	53849.7	39932.7	25765.1	94665.9	53736.6	56547.3	57337.4	57780.8	200194	179227
O75063	O75063	XYLK_HUMAN	FAM20B	Glycosaminoglycan xylosylkinase	142190	128195	136904	125040	120805	148921	130270	156291	129820	130420	224803	78975.6
O75083	O75083	WDR1_HUMAN	WDR1	WD repeat-containing protein 1	911384	904399	937489	838609	890706	881982	899855	932033	891785	906005	710797	758554
O75116	O75116;Q13464	ROCK2_HUMAN	ROCK2	Rho-associated protein kinase 2	21087.4	50861.1	40083	30582.5	24036.3	30539.2	42977.2	36834	37497.4	34249.1	49205	24924.7
O75131	O75131	CPNE3_HUMAN	CPNE3	Copine-3	753627	725486	739350	717350	776414	716125	754417	768001	705327	760775	615664	594577
O75153	O75153	CLU_HUMAN	CLUH	Clustered mitochondria protein homolog	148353	148456	161858	176317	115669	138558	161096	154500	153093	149258	155872	190827
O75164;O94953	O94953;O75164	KDM4A_HUMAN;KDM4B_HUMAN	KDM4A;KDM4B	Lysine-specific demethylase 4A		17935.9	15563.8	15663	11159.1	16877.2	11043.7	10781.1	13069.2
O75165	O75165	DJC13_HUMAN	DNAJC13	DnaJ homolog subfamily C member 13	81680.2	90167.6	91645.6	79321.1	80736.4	94641.6	86375.9	79102.1	86232.8	89343.9	72841.6	79210.1
O75175	O75175	CNOT3_HUMAN	CNOT3	CCR4-NOT transcription complex subunit 3	38971.7	36613.8	29401.7	23671.3		42366.9	28124.6	42828.6	38542.3	29723	20467.4	19015.3
O75190	P25686;O75190;Q8NHS0	DNJB6_HUMAN	DNAJB6	DnaJ homolog subfamily B member 6	203506	183368	188102	207985	219751	211114	220679	187820	208582	189929	134035	134780
O75223	O75223	GGCT_HUMAN	GGCT	Gamma-glutamylcyclotransferase	1200510	685435	709048	632975	784602	692236	738286	749004	695141	762771	576825	503513
O75251	O75251	NDUS7_HUMAN	NDUFS7	NADH dehydrogenase [ubiquinone] iron-sulfur protein 7, mitochondrial	303165	270812	222306	251585	244424	293999	320989	281491	254438	308442	71751.1	122288
O75306	O75306	NDUS2_HUMAN	NDUFS2	NADH dehydrogenase [ubiquinone] iron-sulfur protein 2, mitochondrial	236274	248341	246662	231850	232208	240811	220056	213746	231420	247625	213056	208308
O75317	O75317	UBP12_HUMAN	USP12	Ubiquitin carboxyl-terminal hydrolase 12	662550	647450	695503	702043	750931	691954	730872	573299	748029	730168
O75317;P62068	P62068;O75317	UBP12_HUMAN;UBP46_HUMAN	USP12;USP46	Ubiquitin carboxyl-terminal hydrolase 12	5090690	5344110	5893920	5188100	5701180	4824040	4738180	5081910	5046270	5802640		29054.2
O75340	O75340	PDCD6_HUMAN	PDCD6	Programmed cell death protein 6	105052	101508	89026.9	84314.1	84365.4	97425.8	67826.1	103073	81372.2	72797.4	123400	110978
O75342	O75342	LX12B_HUMAN	ALOX12B	Arachidonate 12-lipoxygenase, 12R-type	95800.2	32078	35605		49936.8	12737.2	22504.1	41631.1	24719	26337.2	109912	49472.9
O75346;Q68DY1;Q6ZMV8	O75346;Q68DY1;Q6ZMV8	ZN253_HUMAN;ZN626_HUMAN;ZN730_HUMAN	ZNF253;ZNF626;ZNF730	Zinc finger protein 253		51011.6							29557.8		62132.6
O75351;Q9UN37	Q9UN37;O75351;Q6PIW4	VPS4A_HUMAN;VPS4B_HUMAN	VPS4A;VPS4B	Vacuolar protein sorting-associated protein 4B	62249.4	55461.5	47213.4	37559.1	43105.3	36387	36271.2	45239.2	43631.6	41664.3	57555.3	46023.9
O75352	O75352	MPU1_HUMAN	MPDU1	Mannose-P-dolichol utilization defect 1 protein	119674	178273	160431	152035	126707	137479	117717	73497.7	164779	122224	114945	100704
O75367	O75367	H2AY_HUMAN	MACROH2A1	Core histone macro-H2A.1	64524.7	87259.7	62738.1	38904.5	103239	71568.6	75087.5	91737.3	55018	62613.7	160519	97557.2
O75369	O75369	FLNB_HUMAN	FLNB	Filamin-B	47541.7	39176.6	29349.1	43878.6	47828.4	36943.4	39422.8	55326.7	22188.8	34982.1	67356.6	31884.8
O75369;P21333;Q14315	Q14315;P21333;O75369	FLNA_HUMAN;FLNB_HUMAN;FLNC_HUMAN	FLNA;FLNB;FLNC	Filamin-B	160386	121436	109111	129362	133416	157676	129911	146456	144818	117583	167727	229393
O75390	O75390	CISY_HUMAN	CS	Citrate synthase, mitochondrial	204479	202162	246289	248391	244778	246698	169946	196887	171027	196299	277840	319778
O75400	O75400	PR40A_HUMAN	PRPF40A	Pre-mRNA-processing factor 40 homolog A	624184	694552	650723	721197	689343	678304	475637	736924	681275	479456	751500	893082
O75436	O75436	VP26A_HUMAN	VPS26A	Vacuolar protein sorting-associated protein 26A	754679	736113	770005	731960	759009	770565	733566	716645	717220	756966	499984	483412
O75436;Q4G0F5	Q4G0F5;O75436	VP26A_HUMAN;VP26B_HUMAN	VPS26A;VPS26B	Vacuolar protein sorting-associated protein 26A	457357	385773	361292	307516	362244	362126	320554	275157	398738	328796	306855	271069
O75439	O75439	MPPB_HUMAN	PMPCB	Mitochondrial-processing peptidase subunit beta	420711	451317	440740	415802	417761	458644	415947	421402	427687	451269	358448	298903
O75494	O75494	SRS10_HUMAN	SRSF10	Serine/arginine-rich splicing factor 10	3490960	3048770	3064480	3979550	2514140	3206020	2493590	3277750	2432170	2796600	4293640	4108320
O75530	O75530	EED_HUMAN	EED	Polycomb protein EED		16206.3		15755.9		13292.9	19800.4	15405.5	20438.7	18443.8	15783.6
O75531	O75531	BAF_HUMAN	BANF1	Barrier-to-autointegration factor	137093	176765	115893	127277	89087.5	99187.6	72310.5	63836.6	175760	75917.9	127702	134664
O75533	O75533	SF3B1_HUMAN	SF3B1	Splicing factor 3B subunit 1	77516.6	86502	80170.6	85630.4	81478.3	83209.6	62962.6	59826.1	82527	67824.3	98799.2	124430
O75534	O75534	CSDE1_HUMAN	CSDE1	Cold shock domain-containing protein E1	209890	224530	193702	208612	202592	165311	193715	197632	179426	200312	154265	140127
O75600	O75600	KBL_HUMAN	GCAT	2-amino-3-ketobutyrate coenzyme A ligase, mitochondrial	156718	139879	147787	158719	161733	154934	162352	163321	173101	144533	171393	157642
O75604	O75604	UBP2_HUMAN	USP2	Ubiquitin carboxyl-terminal hydrolase 2	28175.2	42570.6	34943.2	28884.3	44203.7	32927.6	26459.3	22171.3	28278.9	39985.6
O75608	O75608	LYPA1_HUMAN	LYPLA1	Acyl-protein thioesterase 1	89008.8	69503.6	90139.4	81205.5	69022.1	98539.5	73613.1	79797.7	103646	86647.6	96298.7	133187
O75629	O75629	CREG1_HUMAN	CREG1	Protein CREG1	284679		24168.2		20299.1		24850.5	109172			176397	160528
O75635	O75635	SPB7_HUMAN	SERPINB7	Serpin B7		35698.9	8460.72					23227.8	9821.88
O75643	O75643	U520_HUMAN	SNRNP200	U5 small nuclear ribonucleoprotein 200 kDa helicase	254142	264972	276363	300336	252992	283697	267619	252716	272318	268905	251921	255833
O75663	O75663	TIPRL_HUMAN	TIPRL	TIP41-like protein	635910	590052	627002	668338	636026	624294	650957	649451	629364	638903	406828	444704
O75683	O75683	SURF6_HUMAN	SURF6	Surfeit locus protein 6	22910.3	9719.8	32517.4	30314.9	23932.5	24145.4	6972.32	27195.1	15645.5	11758.2	33337.6	38688
O75688	O75688	PPM1B_HUMAN	PPM1B	Protein phosphatase 1B	22160.8	19977.3	8580.51	17742.3	18754.4	8971.7	20813.1	25682.6	32144.3	26527
O75717	O75717	WDHD1_HUMAN	WDHD1	WD repeat and HMG-box DNA-binding protein 1	64536.2	75757.8	68071.4	64666.2	83103.4	64959.2	81151	75295.9	89968.8	90347.2	62845.2	88661.2
O75787	O75787	RENR_HUMAN	ATP6AP2	Renin receptor	105520	98462.3	99952.1	118079	121555	107603	103915	95190.2	105054	104779	152964	165834
O75821	O75821	EIF3G_HUMAN	EIF3G	Eukaryotic translation initiation factor 3 subunit G	461662	502624	548597	488822	498425	537581	530174	549953	460880	522104	214143	280547
O75828;P16152	O75828;P16152	CBR1_HUMAN;CBR3_HUMAN	CBR1;CBR3	Carbonyl reductase [NADPH] 3	144730	133775	118503	114513	119419	140443	112329	125524	97335.6	105073	161961	110883
O75844	O75844	FACE1_HUMAN	ZMPSTE24	CAAX prenyl protease 1 homolog	34014.8	37694.9	38427.4	17235.9	21959.3	39224.7	16441.8	21337.4	34963.4	25734.3	20896.1
O75874	O75874	IDHC_HUMAN	IDH1	Isocitrate dehydrogenase [NADP] cytoplasmic	377824	273294	289137	283513	251629	281744	223654	304645	264323	242367	226863	306397
O75874;P48735	O75874;P48735	IDHC_HUMAN;IDHP_HUMAN	IDH1;IDH2	Isocitrate dehydrogenase [NADP] cytoplasmic	1451350	1435520	1292570	1503580	1398710	1508900	1385710	1404140	1408090	1332130	2006420	2107460
O75884	O75884	RBBP9_HUMAN	RBBP9	Serine hydrolase RBBP9	213079	165125	134807	136642	151394	171517	220431	145035	101227	188757	53855.4	51047.9
O75955	O75955	FLOT1_HUMAN	FLOT1	Flotillin-1	187585	200306	202070	217311	173125	195061	210580	198689	209656	211007	85102.7	70683.8
O75964	O75964	ATP5L_HUMAN	ATP5MG	ATP synthase subunit g, mitochondrial	229900	224332	143543	205415	184788	268939	233711	241352	296202	162710	180223	111744
O76003	O76003	GLRX3_HUMAN	GLRX3	Glutaredoxin-3	25452.8	114498	62635.2	96543.5	63853.8	116252	67886.7	79821	82060	86072	59849.5	150925
O76009	O76009	KT33A_HUMAN	KRT33A	Keratin, type I cuticular Ha3-I		66012.7										1841870
O76009;O76011	O76009;O76011	KRT34_HUMAN;KT33A_HUMAN	KRT33A;KRT34	Keratin, type I cuticular Ha3-I		34165.7						19212.4				1471290
O76009;O76011;O76015;Q14525;Q15323	Q15323;O76013;Q14525;O76009;Q6A162;O76015;O76011;Q14532	K1H1_HUMAN;KRT34_HUMAN;KRT38_HUMAN;KT33A_HUMAN;KT33B_HUMAN	KRT31;KRT33A;KRT33B;KRT34;KRT38	Keratin, type I cuticular Ha3-I		140335	32544.5		43843.1			118056				9601090
O76009;O76011;P13646;Q14525;Q15323;Q9C075	Q15323;Q14525;Q9C075;P35900;O76009;P13646;Q6A162;O76011	K1C13_HUMAN;K1C23_HUMAN;K1H1_HUMAN;KRT34_HUMAN;KT33A_HUMAN;KT33B_HUMAN	KRT13;KRT23;KRT31;KRT33A;KRT33B;KRT34	Keratin, type I cuticular Ha3-I	110633	138601	210427	210597	292973	34726	531110	248197	19608.9	485170	1218340	3342070
O76009;O76011;Q14525	Q14525;O76009;O76011	KRT34_HUMAN;KT33A_HUMAN;KT33B_HUMAN	KRT33A;KRT33B;KRT34	Keratin, type I cuticular Ha3-I	41989.2											3017780
O76009;O76011;Q14525;Q15323	Q15323;Q14525;O76009;O76011	K1H1_HUMAN;KRT34_HUMAN;KT33A_HUMAN;KT33B_HUMAN	KRT31;KRT33A;KRT33B;KRT34	Keratin, type I cuticular Ha3-I		98681	14113.7		31276			109227			72000.8	4782320
O76009;O76011;Q14525;Q15323;Q92764	Q15323;Q14525;O76009;O76011;Q92764	K1H1_HUMAN;KRT34_HUMAN;KRT35_HUMAN;KT33A_HUMAN;KT33B_HUMAN	KRT31;KRT33A;KRT33B;KRT34;KRT35	Keratin, type I cuticular Ha3-I		83227.8						14225.4				4198340
O76009;Q14525	Q14525;O76009	KT33A_HUMAN;KT33B_HUMAN	KRT33A;KRT33B	Keratin, type I cuticular Ha3-I		134919					11924.1					5691810
O76009;Q14525;Q15323	Q15323;Q14525;O76009	K1H1_HUMAN;KT33A_HUMAN;KT33B_HUMAN	KRT31;KRT33A;KRT33B	Keratin, type I cuticular Ha3-I		310809			95821.9			246457		56817.2	76628.1	7515120
O76009;Q15323	Q15323;O76009	K1H1_HUMAN;KT33A_HUMAN	KRT31;KRT33A	Keratin, type I cuticular Ha3-I		201731	20183.9		70999.7			27069.5			18344.6	6049110
O76009;Q15323;Q92764	Q15323;O76009;Q92764	K1H1_HUMAN;KRT35_HUMAN;KT33A_HUMAN	KRT31;KRT33A;KRT35	Keratin, type I cuticular Ha3-I		64826.8					9714.37					2642540
O76011	O76011	KRT34_HUMAN	KRT34	Keratin, type I cuticular Ha4			36200.4	35506				63293.8			216662	4932590
O76011;Q14525	Q14525;O76011	KRT34_HUMAN;KT33B_HUMAN	KRT33B;KRT34	Keratin, type I cuticular Ha4												2054180
O76011;Q14525;Q15323	Q15323;Q14525;O76011	K1H1_HUMAN;KRT34_HUMAN;KT33B_HUMAN	KRT31;KRT33B;KRT34	Keratin, type I cuticular Ha4		296186	157393			479316					295564	3841180
O76011;Q15323	Q15323;O76013;O76011	K1H1_HUMAN;KRT34_HUMAN	KRT31;KRT34	Keratin, type I cuticular Ha4		145905	39643.8		20332	9948.15		87766.2				6195840
O76015	O76013;Q6A162;O76015;O76014	KRT38_HUMAN	KRT38	Keratin, type I cuticular Ha8												833089
O76015;P02533;P08727;P08779;P13645;P13646;P19012;Q04695;Q14525;Q15323;Q92764	P05783;Q15323;P02533;P08779;O76013;Q7Z3Y7;Q14525;P13646;O76015;Q04695;Q92764;O76014;P19012;P13645;Q14532;Q2M2I5;P08727	K1C10_HUMAN;K1C13_HUMAN;K1C14_HUMAN;K1C15_HUMAN;K1C16_HUMAN;K1C17_HUMAN;K1C19_HUMAN;K1H1_HUMAN;KRT35_HUMAN;KRT38_HUMAN;KT33B_HUMAN	KRT10;KRT13;KRT14;KRT15;KRT16;KRT17;KRT19;KRT31;KRT33B;KRT35;KRT38	Keratin, type I cuticular Ha8	30836600	16600100	15063300	7846250	22529800	12410800	16051700	29119700	17978400	16325600	43867400	26597100
O76021	O76021	RL1D1_HUMAN	RSL1D1	Ribosomal L1 domain-containing protein 1	357434	378908	324807	360725	335993	347253	254486	323309	349300	276241	264332	298946
O76024	O76024	WFS1_HUMAN	WFS1	Wolframin	50296.1	44884.1	41130.1	32891.2	52670.6	23776.9	42052.6	45539.6	29102.1	35388.5		10446.6
O76039	O76039	CDKL5_HUMAN	CDKL5	Cyclin-dependent kinase-like 5		72133.4	24308.9		55864.1	85960.4	61320.5		56560.7	46738.5	17658.9	21089
O76039;O94806;Q9BZL6	Q9NRP7;Q00532;Q92772;O76039;Q8IVW4;Q9BZL6;O94806;Q15139	CDKL5_HUMAN;KPCD2_HUMAN;KPCD3_HUMAN	CDKL5;PRKD2;PRKD3	Cyclin-dependent kinase-like 5	24122.3		10469.5	12737.2			10877.5	3490.15		11386.6
O76071	O76071	CIAO1_HUMAN	CIAO1	Probable cytosolic iron-sulfur protein assembly protein CIAO1	181765	146774	204910	190969	207031	203438	183789	188216	160347	209670	81674.9	111659
O76094	O76094	SRP72_HUMAN	SRP72	Signal recognition particle subunit SRP72	22946.3	16348	19945.1	23454	26262.1	15392.9	13069.4	39032.6	6587.64	19211	24184.7	35214.7
O94762	O94762	RECQ5_HUMAN	RECQL5	ATP-dependent DNA helicase Q5	461759	313500	367275	204831	278611	302145	209757	322375	159161	236230	444678	261363
O94776	O94776	MTA2_HUMAN	MTA2	Metastasis-associated protein MTA2	185765	168398	157474	163176	171031	147708	176544	188050	155768	184074	150415	192769
O94776;Q13330;Q9BTC8	O94776;Q13330;Q9BTC8	MTA1_HUMAN;MTA2_HUMAN;MTA3_HUMAN	MTA1;MTA2;MTA3	Metastasis-associated protein MTA2	211354	185500	207639	153228	217302	139704	193699	231501	155533	201113	208256	116448
O94782	O94782	UBP1_HUMAN	USP1	Ubiquitin carboxyl-terminal hydrolase 1	56035.2	50772.8	40598.5	51523	57456.8	46992	69572.6	55549.3	47797.1	57599.1
O94806	O94806	KPCD3_HUMAN	PRKD3	Serine/threonine-protein kinase D3	44569.3	20079	44209	44845.2	50173.8	45913.4	41960.8	28775	52304.9	45336.4	37102.9	15815.4
O94819	O94819	KBTBB_HUMAN	KBTBD11	Kelch repeat and BTB domain-containing protein 11	92229.2	90671.5	86351.5	90704	87344.4	89347	95607.9	97136.7	90233.1	86770.6	54233.7	59447.5
O94855	O94855	SC24D_HUMAN	SEC24D	Protein transport protein Sec24D	146859	201646	182846	195860	166453	193997	190025	206276	165601	158920	191020	188333
O94905	O94905	ERLN2_HUMAN	ERLIN2	Erlin-2	102689	105790	94190.1	102418	91789.6	87912.3	99091.2	102044	108719	101591	53369.4	65266.9
O94915	O94915;Q5TBA9	FRYL_HUMAN	FRYL	Protein furry homolog-like	6432.42		7288.8	5855.26	7678.17	13233.8	27316.8	18132.7	10284.9	29350.9	4280.67	15170.7
O94925	O94925	GLSK_HUMAN	GLS	Glutaminase kidney isoform, mitochondrial	67823	76328.7	64550.7	70738.9	88146.7	87734	97040.9	66909.5	82185.1	53654.5	82603.4	49092.6
O94966	O94966	UBP19_HUMAN	USP19	Ubiquitin carboxyl-terminal hydrolase 19	9454290	9236950	9357760	9700720	9695630	9377760	10677000	8794020	9636150	10262600		115040
O94973	O94973	AP2A2_HUMAN	AP2A2	AP-2 complex subunit alpha-2	231296	234289	247756	234418	214120	237915	202256	199062	239334	224941	212337	247736
O94973;O95782	O95782;O94973	AP2A1_HUMAN;AP2A2_HUMAN	AP2A1;AP2A2	AP-2 complex subunit alpha-2	534090	530156	536883	526364	484328	569947	472701	495694	485794	463206	650162	685827
O94979	O94979	SC31A_HUMAN	SEC31A	Protein transport protein Sec31A	551238	567785	562393	573053	558280	555199	613867	588847	545466	551073	411365	436115
O94985	O94985	CSTN1_HUMAN	CLSTN1	Calsyntenin-1	47185	45714.8	31446.9	48868.8	35586.5	45167.4	33176.3	30603.1	36844.6	32534.6	50354.1	72856.3
O95057	O95057	DIRA1_HUMAN	DIRAS1	GTP-binding protein Di-Ras1		30290.5	31858.1	33107.9	30673.6	27207.1	18498.5	12784		33681.3
O95071	O95071	UBR5_HUMAN	UBR5	E3 ubiquitin-protein ligase UBR5	38136.4	38851.5	39970.2	32286.6	31742.8	33666	33935.6	30105.7	31211.6	36066.1	16772.7	15456.8
O95104	O95104;Q9UPN6	SCAF4_HUMAN	SCAF4	SR-related and CTD-associated factor 4	37554.6	22143.1	40884.6	18700.1	9145.24	23689.6	12440.3	17627.7	15411.6	9610.17		12525.5
O95155	O95155	UBE4B_HUMAN	UBE4B	Ubiquitin conjugation factor E4 B	58156.1	53975.6	46160.5	62444.8	53889.9	55752.1	44614.7	56096.6	57958.5	70380.1	59164.2	74295.3
O95163	O95163	ELP1_HUMAN	ELP1	Elongator complex protein 1	154388	157448	176884	166426	164573	187600	167894	162412	181356	156441	192069	184702
O95168	O95168	NDUB4_HUMAN	NDUFB4	NADH dehydrogenase [ubiquinone] 1 beta subcomplex subunit 4	29957.7	37874.1	57826.9	44778.5	44099.9	58569.2	29258.4	38742.9	36994.4	37526.2	55169.4	56500.8
O95185	O95185;Q8IZJ1	UNC5C_HUMAN	UNC5C	Netrin receptor UNC5C	13388.3	20555.5	6065.89	11902.8	19574.4	15540.5	18224.4	28187.9	26521.9	24610.7		9654.64
O95218	O95218	ZRAB2_HUMAN	ZRANB2	Zinc finger Ran-binding domain-containing protein 2	4309350	4417710	4137880	4336670	4685600	4270380	3590920	4578440	4433030	3466240	5866120	6302710
O95232	O95232	LC7L3_HUMAN	LUC7L3	Luc7-like protein 3	204352	219248	408933	393939	214871	242985	215384	202114	210292	190578	440894	393849
O95248	O95248	MTMR5_HUMAN	SBF1	Myotubularin-related protein 5	14387.6	42958.7	44445.6	15352.1	44103.8	42206.2	23830.7	26646.5	43969.1	29603.6		24924.9
O95260	O95260	ATE1_HUMAN	ATE1	Arginyl-tRNA--protein transferase 1	83294.6	64279.7	60185.4	66552	85027.1	81764.9	54284.8	60245	74884.3	55287.4	120731	57394.7
O95299	O95299	NDUAA_HUMAN	NDUFA10	NADH dehydrogenase [ubiquinone] 1 alpha subcomplex subunit 10, mitochondrial	194670	206801	224634	194832	162830	231197	185029	191262	199626	190841	180204	197352
O95302	O95302	FKBP9_HUMAN	FKBP9	Peptidyl-prolyl cis-trans isomerase FKBP9	24216	35557.9	27890.2	19068.6		28192.5	17273.4	18678.3	8674.7	18311.7	23960.3
O95336	O95336	6PGL_HUMAN	PGLS	6-phosphogluconolactonase	105402	99704.7	95029.1	118319	74316.2	92543.1	88443.2	101887	82323.8	54069.6	155642	171105
O95347	O95347	SMC2_HUMAN	SMC2	Structural maintenance of chromosomes protein 2	108592	120871	118556	109824	121697	97045.3	103058	106908	123487	108196	85316.6	100354
O95363	O95363	SYFM_HUMAN	FARS2	Phenylalanine--tRNA ligase, mitochondrial	34151.2	34603.8	23821.8	37022.4	15888.6	26683.9	35991.1	18907.8	19191.5	29629	27621.7
O95372	O95372	LYPA2_HUMAN	LYPLA2	Acyl-protein thioesterase 2	96428.1	94371.2	109233	103781	207860	118494	65530.4	123082	50266.2	150419	57438.9	159002
O95373	O95373	IPO7_HUMAN	IPO7	Importin-7	278048	290634	296126	348793	290246	318631	254517	355544	297792	275374	400608	408870
O95376	O95376	ARI2_HUMAN	ARIH2	E3 ubiquitin-protein ligase ARIH2	77289.9	49527.3	85194.9	73605.6	80562.9	78401.6	70842.2	67459.6	63347.6	49724.6	43075.9	94083.7
O95394	O95394	AGM1_HUMAN	PGM3	Phosphoacetylglucosamine mutase	373925	450196	379201	360884	329096	379146	384696	361024	328389	339934	301906	368096
O95433	O95433	AHSA1_HUMAN	AHSA1	Activator of 90 kDa heat shock protein ATPase homolog 1	510857	541100	464948	515893	545699	491151	517024	505414	519348	551135	364924	350652
O95456	O95456	PSMG1_HUMAN	PSMG1	Proteasome assembly chaperone 1	107282	83406.4	121332	105846	98553.3	117453	135506	96136.4	136330	117642	33942.4	50034
O95470	O95470	SGPL1_HUMAN	SGPL1	Sphingosine-1-phosphate lyase 1	46951	49897.2	54758.1	46075.6	50939.6	60776.6	37670.5	52913.1	49605.3	44407.8		25692.8
O95479	O95479	G6PE_HUMAN	H6PD	GDH/6PGL endoplasmic bifunctional protein	61902.1	76759.5	63633.9	70217.4	85140.4	73438.2	67040.2	48750.5	70016.5	54846.3	68880.5	96430.5
O95486	O95486	SC24A_HUMAN	SEC24A	Protein transport protein Sec24A	123272	87321.6	116420	116745	124334	114519	141503	96842.3	129888	99183.7	221244	154367
O95486;O95487	O95486;O95487	SC24A_HUMAN;SC24B_HUMAN	SEC24A;SEC24B	Protein transport protein Sec24A	226590	252883	241418	263553	229763	260805	212620	255119	228886	220426	275216	308533
O95487	O95487	SC24B_HUMAN	SEC24B	Protein transport protein Sec24B	353727	366106	263062	384581	414377	342730	236487	368515	368877	328156	315756	412505
O95490	O95490	AGRL2_HUMAN	ADGRL2	Adhesion G protein-coupled receptor L2	42701.7	43509.8	55967.3	45614	42612.3	55504.4	51795	68068.7	48142.7	46683.7	50111.7	32027.1
O95551	O95551	TYDP2_HUMAN	TDP2	Tyrosyl-DNA phosphodiesterase 2	29785.2		42651.4	51181.9	54056.9	41628.3	37135.8	35018.3	41824.2	27278.1	12595
O95573	O95573	ACSL3_HUMAN	ACSL3	Long-chain-fatty-acid--CoA ligase 3	145753	133940	132525	134840	124267	142283	158477	148068	150599	152560	59151.1	44667.3
O95678;P02538;P04259;P04264;P05787;P12035;P13647;P35908;P48668;Q5XKE5;Q7Z794	P04264;P48668;P05787;Q5XKE5;P12035;Q01546;P04259;O95678;Q7Z794;P02538;P35908;P13647	K22E_HUMAN;K2C1B_HUMAN;K2C1_HUMAN;K2C3_HUMAN;K2C5_HUMAN;K2C6A_HUMAN;K2C6B_HUMAN;K2C6C_HUMAN;K2C75_HUMAN;K2C79_HUMAN;K2C8_HUMAN	KRT1;KRT2;KRT3;KRT5;KRT6A;KRT6B;KRT6C;KRT75;KRT77;KRT79;KRT8	Keratin, type II cytoskeletal 75	1816120	1208200	788636	601238	884770	806372	1334260	1788080	679562	1245140	2713690	994189
O95678;P02538;P04259;P04264;P05787;P12035;P13647;P35908;P48668;Q7Z794	P04264;P48668;P05787;P12035;Q01546;P04259;O95678;Q7Z794;P02538;P35908;P13647	K22E_HUMAN;K2C1B_HUMAN;K2C1_HUMAN;K2C3_HUMAN;K2C5_HUMAN;K2C6A_HUMAN;K2C6B_HUMAN;K2C6C_HUMAN;K2C75_HUMAN;K2C8_HUMAN	KRT1;KRT2;KRT3;KRT5;KRT6A;KRT6B;KRT6C;KRT75;KRT77;KRT8	Keratin, type II cytoskeletal 75	6970690	7252760	5815000	4256430	8119450	6330730	7005410	7930520	5582520	4384520	11297900	7661940
O95678;P02538;P04259;P05787;P08670;P12035;P13647;P48668;P78385;P78386;Q14533;Q5XKE5;Q8N1N4;Q9NSB2	P08670;Q9NSB2;O43790;P48668;P05787;Q5XKE5;P08729;P78385;P78386;P12035;P14136;Q01546;P04259;O95678;Q14533;P02538;Q8N1N4;P13647	K2C3_HUMAN;K2C5_HUMAN;K2C6A_HUMAN;K2C6B_HUMAN;K2C6C_HUMAN;K2C75_HUMAN;K2C78_HUMAN;K2C79_HUMAN;K2C8_HUMAN;KRT81_HUMAN;KRT83_HUMAN;KRT84_HUMAN;KRT85_HUMAN;VIME_HUMAN	KRT3;KRT5;KRT6A;KRT6B;KRT6C;KRT75;KRT78;KRT79;KRT8;KRT81;KRT83;KRT84;KRT85;VIM	Keratin, type II cytoskeletal 75	1542890	1241170	943854	674113	1790980	1066810	1282940	1962430	1306750	1075070	3541840	2297730
O95678;P02538;P04259;P05787;P12035;P13647;P19013;P35908;P48668;Q3SY84;Q5XKE5;Q7Z794;Q9NSB2	Q9NSB2;Q14CN4;P48668;P05787;Q5XKE5;P08729;P12035;Q01546;P04259;Q86Y46;O95678;P19013;Q7RTS7;Q7Z794;P02538;P35908;P13647;Q3SY84	K22E_HUMAN;K2C1B_HUMAN;K2C3_HUMAN;K2C4_HUMAN;K2C5_HUMAN;K2C6A_HUMAN;K2C6B_HUMAN;K2C6C_HUMAN;K2C71_HUMAN;K2C75_HUMAN;K2C79_HUMAN;K2C8_HUMAN;KRT84_HUMAN	KRT2;KRT3;KRT4;KRT5;KRT6A;KRT6B;KRT6C;KRT71;KRT75;KRT77;KRT79;KRT8;KRT84	Keratin, type II cytoskeletal 75	11230300	5334210	4302880	2726080	8945530	4011200	4641500	11474400	5390560	4745660	16973900	8452620
O95678;P02538;P04259;P05787;P12035;P13647;P35908;P48668;Q3SY84;Q5XKE5;Q7Z794;Q9NSB2	Q9NSB2;Q14CN4;P48668;P05787;Q5XKE5;P08729;P12035;Q01546;P04259;Q86Y46;O95678;Q7RTS7;Q7Z794;P02538;P35908;P13647;Q3SY84	K22E_HUMAN;K2C1B_HUMAN;K2C3_HUMAN;K2C5_HUMAN;K2C6A_HUMAN;K2C6B_HUMAN;K2C6C_HUMAN;K2C71_HUMAN;K2C75_HUMAN;K2C79_HUMAN;K2C8_HUMAN;KRT84_HUMAN	KRT2;KRT3;KRT5;KRT6A;KRT6B;KRT6C;KRT71;KRT75;KRT77;KRT79;KRT8;KRT84	Keratin, type II cytoskeletal 75	421294	125788	251310	76190.8	184279	57110.4	165984	365288	319109	172575	1288370	220379
O95678;P02538;P04259;P12035;P13647;P35908;P48668;Q5XKE5	P48668;Q5XKE5;P12035;Q01546;P04259;O95678;P02538;P35908;P13647	K22E_HUMAN;K2C3_HUMAN;K2C5_HUMAN;K2C6A_HUMAN;K2C6B_HUMAN;K2C6C_HUMAN;K2C75_HUMAN;K2C79_HUMAN	KRT2;KRT3;KRT5;KRT6A;KRT6B;KRT6C;KRT75;KRT79	Keratin, type II cytoskeletal 75	43181600	16465500	11112800	6132240	18170900	5637170	8550570	24690700	20893300	7846410	60848600	18380800
O95678;P02538;P04259;P13647;P35908;P48668	P48668;Q01546;P04259;Q86Y46;O95678;Q7RTS7;P02538;P12036;P35908;P13647	K22E_HUMAN;K2C5_HUMAN;K2C6A_HUMAN;K2C6B_HUMAN;K2C6C_HUMAN;K2C75_HUMAN	KRT2;KRT5;KRT6A;KRT6B;KRT6C;KRT75	Keratin, type II cytoskeletal 75	1529060	1803520	512859	101726	1382340	253859	924599	1144700	249365	2061410	2484630	1419560
O95678;P02538;P04259;P13647;P35908;P48668;Q8N1N4	P48668;Q01546;P04259;Q86Y46;O95678;Q7RTS7;P02538;P12036;Q8N1N4;P35908;P13647	K22E_HUMAN;K2C5_HUMAN;K2C6A_HUMAN;K2C6B_HUMAN;K2C6C_HUMAN;K2C75_HUMAN;K2C78_HUMAN	KRT2;KRT5;KRT6A;KRT6B;KRT6C;KRT75;KRT78	Keratin, type II cytoskeletal 75	4403490	2865220	2260150	1047270	2151790	2000910	3081330	2300310	1271590	2925960	3162180	2557410
O95678;P02538;P04259;P13647;P48668	Q14CN4;P48668;P04259;O95678;P02538;P13647	K2C5_HUMAN;K2C6A_HUMAN;K2C6B_HUMAN;K2C6C_HUMAN;K2C75_HUMAN	KRT5;KRT6A;KRT6B;KRT6C;KRT75	Keratin, type II cytoskeletal 75	963042	558341	411692	321891	766432	610000	617140	1512350	473398	555109	2237380	1193940
O95678;P02538;P04259;P48668	P48668;P04259;O95678;P02538	K2C6A_HUMAN;K2C6B_HUMAN;K2C6C_HUMAN;K2C75_HUMAN	KRT6A;KRT6B;KRT6C;KRT75	Keratin, type II cytoskeletal 75	1659190	850396	1395610	369494	2296390	915601	813823	3557660	1295710	838023	10598900	1792800
O95678;P02538;P48668	P48668;O95678;P02538	K2C6A_HUMAN;K2C6C_HUMAN;K2C75_HUMAN	KRT6A;KRT6C;KRT75	Keratin, type II cytoskeletal 75	2724100	1696400	1976710	972852	3867930	2363350	1780830	6802540	2138350	1873930	12870100	2857220
O95678;P13647	P08729;O95678;P13647	K2C5_HUMAN;K2C75_HUMAN	KRT5;KRT75	Keratin, type II cytoskeletal 75	88057.3	24711.7	34857.5	24755.9	22878.1	36719.4	34745	85019.2	91157.7	15895.3	402003	102556
O95714	O95714	HERC2_HUMAN	HERC2	E3 ubiquitin-protein ligase HERC2	49028.7	48924	63984.8	46231.2	35269.6	35847	39546.1	28219.4	49851.4	54751.8	23954.5
O95716	O95716	RAB3D_HUMAN	RAB3D	Ras-related protein Rab-3D	146480	161614	153836	219156	143063	200886	164929	190310	145000	178037	127088	135159
O95716;P20336	P20336;O95716	RAB3A_HUMAN;RAB3D_HUMAN	RAB3A;RAB3D	Ras-related protein Rab-3D	372595	391871	393855	445674	437233	445107	419775	485769	425579	446599	249278	224640
O95716;P20336;P20338;P61006;P61026;P61106;P62820;Q15286;Q15771;Q92930;Q96DA2;Q96E17;Q9H0U4	P20336;Q92930;Q96DA2;Q96E17;Q92928;Q15286;P20338;Q6IQ22;Q96AX2;P61018;P20337;P61106;P62820;O95716;Q9H0U4;P61026;Q86YS6;P61006;Q15771	RAB10_HUMAN;RAB14_HUMAN;RAB1A_HUMAN;RAB1B_HUMAN;RAB30_HUMAN;RAB35_HUMAN;RAB3A_HUMAN;RAB3C_HUMAN;RAB3D_HUMAN;RAB4A_HUMAN;RAB8A_HUMAN;RAB8B_HUMAN;RB39B_HUMAN	RAB10;RAB14;RAB1A;RAB1B;RAB30;RAB35;RAB39B;RAB3A;RAB3C;RAB3D;RAB4A;RAB8A;RAB8B	Ras-related protein Rab-3D	6974860	6856580	7189010	7081830	7500150	7461140	7399200	6728670	6907250	7446710	4791740	4317350
O95716;P20336;P51153;P61006;Q92930;Q96E17	P20336;Q92930;Q96E17;P51153;P20337;O95716;P61006	RAB13_HUMAN;RAB3A_HUMAN;RAB3C_HUMAN;RAB3D_HUMAN;RAB8A_HUMAN;RAB8B_HUMAN	RAB13;RAB3A;RAB3C;RAB3D;RAB8A;RAB8B	Ras-related protein Rab-3D	851117	779713	874706	751846	880473	824553	895573	983429	894219	919258	545967	518245
O95716;P61224;P62834	P62834;P61224;O95716;A6NIZ1	RAB3D_HUMAN;RAP1A_HUMAN;RAP1B_HUMAN	RAB3D;RAP1A;RAP1B	Ras-related protein Rab-3D	135427	97374.2	83699.8	61879.1	81814.1	100839	78453.2	100133	85353.7	70240.7	89799.1	71887.4
O95747	O95747	OXSR1_HUMAN	OXSR1	Serine/threonine-protein kinase OSR1	63557.7	33539.5	51252.2	45340.9	52353.7	41281.8	42884.7	49524.8	35736.1	54698.9	50133.4	40775.4
O95757	O95757	HS74L_HUMAN	HSPA4L	Heat shock 70 kDa protein 4L		57470.2	41527.4		61031.2		71350.3		24134.9	54321.7
O95757;P34932	P34932;O95757	HS74L_HUMAN;HSP74_HUMAN	HSPA4;HSPA4L	Heat shock 70 kDa protein 4L	498860	413972	410760	369882	299535	490812	335189	430019	363746	431970	97237.5	315579
O95757;Q92598	Q92598;O95757	HS105_HUMAN;HS74L_HUMAN	HSPA4L;HSPH1	Heat shock 70 kDa protein 4L	48773.7	23938.2	53528.1	76571.6	54001.9	47667.8	54066.7	53458.6	70637.2	48927.5	30545.9	35969.4
O95758;P26599	P26599;O95758	PTBP1_HUMAN;PTBP3_HUMAN	PTBP1;PTBP3	Polypyrimidine tract-binding protein 3	55076.6	57362.1	44982.2	40177.3	34921.1	67856.8	27985.9	26079.4	48923.8	30071.2	36060.7	56876.7
O95777	O95777	LSM8_HUMAN	LSM8	U6 snRNA-associated Sm-like protein LSm8	82363.4	81592.1	59276.1	77467.2	89848.8	58648.6	77136.2	41997.3	65939	60291.4	85079.6	83098.3
O95782	O95782	AP2A1_HUMAN	AP2A1	AP-2 complex subunit alpha-1	666205	636041	645817	634056	650190	607773	636589	690659	656826	588276	668932	788290
O95819	Q8N4C8;Q9UKE5;O95819	M4K4_HUMAN	MAP4K4	Mitogen-activated protein kinase kinase kinase kinase 4	67745.8	80647.3	99205.6	92946.5	64341.7	83185.3	77624.1	61872.7	82618.6	76849.9	69629.4	45082.8
O95831	O95831	AIFM1_HUMAN	AIFM1	Apoptosis-inducing factor 1, mitochondrial	233559	185038	205580	227724	220645	219177	226939	208342	211854	238086	95828	95202.1
O95834	O95834	EMAL2_HUMAN	EML2	Echinoderm microtubule-associated protein-like 2	36828.2	71247.6		61214.8	33904.2	58525.4	40974.3	28690.3	39405.1	50611.4	75246.5	87145.3
O95861	O95861	BPNT1_HUMAN	BPNT1	3'(2'),5'-bisphosphate nucleotidase 1	19121.4	64063.7	58478.1	48959.6	49966.1	53437.9	49808.4	52305.1	61575.4	69698.3	64589	36354.4
O95865	O94760;O95865	DDAH2_HUMAN	DDAH2	N(G),N(G)-dimethylarginine dimethylaminohydrolase 2	56771.5	61943.5	69951.9	57318.1	75791.1	95854.3	63791.6	87759.6	75296.9	72664.8	71941.3	52826.3
O95969	O95969	SG1D2_HUMAN	SCGB1D2	Secretoglobin family 1D member 2	35271.9				9351.78	77012.4		38787.1	7127.02	14289.2	433228	17422.2
O95989	O95989	NUDT3_HUMAN	NUDT3	Diphosphoinositol polyphosphate phosphohydrolase 1	165022	137913	94738.3	139983	156819	132546	178428	156901	152098	191916	63954.8	93801.9
O96000	O96000	NDUBA_HUMAN	NDUFB10	NADH dehydrogenase [ubiquinone] 1 beta subcomplex subunit 10	16894.9	21422.1	18598.8	15139	7975.54	16869.4		27917.3	25355.6	22754.9	14246.4
O96008	O96008	TOM40_HUMAN	TOMM40	Mitochondrial import receptor subunit TOM40 homolog	279437	293945	322803	372044	317067	349347	378592	314916	337103	264995	110827	155195
O96009	O96009	NAPSA_HUMAN	NAPSA	Napsin-A	41438.6	36006.4	55699.3	78056.6	61483.3	62073.2	54631.9	96257.6	71884.6	49105.9	22700.8	80339.2
O96013	O96013	PAK4_HUMAN	PAK4	Serine/threonine-protein kinase PAK 4	41293.3	38528.7	47773.9	28976.4	32454	27658.8	35852	26258.6	58350.3	37161.5	12744.6	29356.5
O96019	O96019	ACL6A_HUMAN	ACTL6A	Actin-like protein 6A	575104	535352	588651	605225	578236	593789	523884	543635	537047	561142	504790	645066
P00338	P00338	LDHA_HUMAN	LDHA	L-lactate dehydrogenase A chain	5715130	5872580	5650690	5623840	6020610	5571210	5798520	5772740	5929510	5617060	3238880	3208090
P00338;P07195	P07195;P07864;P00338;Q6ZMR3	LDHA_HUMAN;LDHB_HUMAN	LDHA;LDHB	L-lactate dehydrogenase A chain	927369	934068	948896	936031	909349	1024690	1022700	1026580	1089310	1040350	729150	569558
P00367	P49448;P00367	DHE3_HUMAN	GLUD1	Glutamate dehydrogenase 1, mitochondrial	384433	419660	440875	429369	402366	416645	426859	455469	424024	403978	287335	324334
P00374;Q86XF0	P00374;Q86XF0	DYR2_HUMAN;DYR_HUMAN	DHFR;DHFR2	Dihydrofolate reductase	105782	89700.9	94789.8	71111.9	85494.4	89711.9	93259.7	78744.2	98710.5	79155.5	52539.6	54076.5
P00387	P00387	NB5R3_HUMAN	CYB5R3	NADH-cytochrome b5 reductase 3	665466	655646	788935	592464	636947	680562	628157	689092	644221	650418	388751	410087
P00390	P00390	GSHR_HUMAN	GSR	Glutathione reductase, mitochondrial	583941	529749	513447	568154	489236	578572	589195	537382	543880	606047	363207	354782
P00403	P00403	COX2_HUMAN	MT-CO2	Cytochrome c oxidase subunit 2	2344310	2582330	2472410	2484100	2573110	2392580	2339910	2521260	2518560	2254440	1988140	1953580
P00414	P00414	COX3_HUMAN	MT-CO3	Cytochrome c oxidase subunit 3		46511	54360.4	47570.4	51179.6	43212.4	54975.2	54021.7	33553.8	57322.7	16453.8	12060.1
P00450	P00450	CERU_HUMAN	CP	Ceruloplasmin	529295	506401	563427	539653	588341	608345	470495	649831	529823	535494	616318	787759
P00491	P00491	PNPH_HUMAN	PNP	Purine nucleoside phosphorylase	238043	212283	181371	181735	175319	187612	203385	217055	192172	195171	143306	121407
P00492	P00492	HPRT_HUMAN	HPRT1	Hypoxanthine-guanine phosphoribosyltransferase	162271	144935	128932	130918	136017	176557	143019	128465	169923	136396	109240	162245
P00505	P00505	AATM_HUMAN	GOT2	Aspartate aminotransferase, mitochondrial	414661	457318	443983	431514	421229	478356	396901	423349	466277	417056	360441	398120
P00519	P00519;P42684	ABL1_HUMAN	ABL1	Tyrosine-protein kinase ABL1	45377	89307.1	134993	22328.5	355086	43785.2	26500.6		142645	16901.8	43299.2
P00558	P00558	PGK1_HUMAN	PGK1	Phosphoglycerate kinase 1	1126690	1185760	1176630	1195720	1122370	1217910	1072080	1177300	1133390	1078660	1076860	1049890
P00568	P00568	KAD1_HUMAN	AK1	Adenylate kinase isoenzyme 1	91580.1	76448	68273.9	82805.9	47597.6	79604.7	68722.2	68193.4	88258	70299.5	63513.7	45974.9
P00736;Q9NZP8	P00736;Q9NZP8	C1RL_HUMAN;C1R_HUMAN	C1R;C1RL	Complement C1r subcomponent	48093.4	50602.4	56467.7	68331	50672.8	62750.9	45882.2	60787.2	45520.8	40707.1	60796.8	89910.4
P00738	P00738	HPT_HUMAN	HP	Haptoglobin	942014	914184	867304	915663	886076	947342	878864	958220	854359	806362	1451660	1521290
P00747	P00747;P08519	PLMN_HUMAN	PLG	Plasminogen	131323	109416	111038	105832	121026	132784	59110	92004.9	118307	106169	88045.3	49123.9
P00846	P00846	ATP6_HUMAN	MT-ATP6	ATP synthase subunit a	491555	536403	497343	550121	467933	391264	619761	513244	502031	520648	380797	335290
P00966	P00966	ASSY_HUMAN	ASS1	Argininosuccinate synthase	130254	91014	137864	113633	143391	104178	118052	126873	98668.1	118818	170515	156761
P01008	P01008	ANT3_HUMAN	SERPINC1	Antithrombin-III	41937.8	22539.3	30787.4	43091.1	16588.8	17217.4	25073	16547.7		8820.98	29861.4	18353.7
P01009	P01009	A1AT_HUMAN	SERPINA1	Alpha-1-antitrypsin	35269.3	18054.6	14415.1	11409.3	8015.02	23426.3	40433.9	54564.5		27651.4	80917.4	21680.1
P01011	P01011	AACT_HUMAN	SERPINA3	Alpha-1-antichymotrypsin	16003.9										111546
P01023	P01023	A2MG_HUMAN	A2M	Alpha-2-macroglobulin	58005.7	83992.3	96102.9	62790.4	96610.7	65125.7	45812.2	72598.3	91091.5	61194.4	51426.2	64041.5
P01023;P20742	P20742;P01023	A2MG_HUMAN;PZP_HUMAN	A2M;PZP	Alpha-2-macroglobulin	208764	142764	138442	153773	153042	154314	131024	161133	120510	140135	114794	97091.7
P01024	P01024	CO3_HUMAN	C3	Complement C3	259754	219007	205622	217272	233506	210213	218236	231851	213596	207685	294296	298295
P01033	P01033	TIMP1_HUMAN	TIMP1	Metalloproteinase inhibitor 1								10268.4			55642.7
P01034	P01034	CYTC_HUMAN	CST3	Cystatin-C	7774.65		19053.4	17452.6				19137.9			304042	20158.8
P01040	P01040	CYTA_HUMAN	CSTA	Cystatin-A	2161160	498090	267231	205508	434788	399196	463151	601748	428824	432840	984345	794165
P01111	P01111	RASN_HUMAN	NRAS	GTPase NRas	163034	121926	179647	134163	108294	127573	97015.3	170023	115451	178985	110524	93468.7
P01111;P01116	P01116;P01111	RASK_HUMAN;RASN_HUMAN	KRAS;NRAS	GTPase NRas	535520	434919	455391	487934	486865	477724	488999	358546	503371	500811	358907	391415
P01591	P01591	IGJ_HUMAN	JCHAIN	Immunoglobulin J chain	23696.6					37051.5		77747.4			2865670	16709.6
P01619	P01619	KV320_HUMAN	IGKV3-20	Immunoglobulin kappa variable 3-20								118456			778872	49080.8
P01700	P01700	LV147_HUMAN	IGLV1-47	Immunoglobulin lambda variable 1-47											23172.9
P01701	P01701	LV151_HUMAN	IGLV1-51	Immunoglobulin lambda variable 1-51	8015.48										40808.3
P01706;P01709	P01706;P01709;P0DOX8	LV208_HUMAN;LV211_HUMAN	IGLV2-11;IGLV2-8	Immunoglobulin lambda variable 2-11		175303	17639		61364		94607.3		99280	65285.3
P01780	P01780	HV307_HUMAN	IGHV3-7	Immunoglobulin heavy variable 3-7	73231.1		220044		178753				211709		98438	14733
P01833	P01833	PIGR_HUMAN	PIGR	Polymeric immunoglobulin receptor	65645.7	35380.5	27121.6	53933.3	27815	65924		127801	10450.5	34221	4660860	52783.6
P01834	P0DOX7;P01834	IGKC_HUMAN	IGKC	Immunoglobulin kappa constant	621939	367064	224928	266065	241926	294814	329382	604423	266281	205117	4909140	307652
P01857	P0DOX5;P01861;P01860;P01857	IGHG1_HUMAN	IGHG1	Immunoglobulin heavy constant gamma 1	1001940	363884	172721	132054	239993	237260	230091	352938	180502	147348	535971	381444
P01857;P01859	P0DOX5;P01859;P01861;P01860;P01857	IGHG1_HUMAN;IGHG2_HUMAN	IGHG1;IGHG2	Immunoglobulin heavy constant gamma 1	247321	377939	135814	178789	125647	159478	172237	124171	156670	161709	242300	241242
P01859	P01859	IGHG2_HUMAN	IGHG2	Immunoglobulin heavy constant gamma 2	9261900	9199940	10009800	9888560	10245700	9252040	7459760	15252000	9464740	8545280	14035100	15379400
P01871	P0DOX6;P01871	IGHM_HUMAN	IGHM	Immunoglobulin heavy constant mu											632859
P01876	P01876	IGHA1_HUMAN	IGHA1	Immunoglobulin heavy constant alpha 1	203987	83800.3	106247	126011	158662	209679	94240.3	353957	97263.8	87173.3	8266620	189767
P01876;P01877	P0DOX2;P01877;P01876	IGHA1_HUMAN;IGHA2_HUMAN	IGHA1;IGHA2	Immunoglobulin heavy constant alpha 1	211764	116436	106547	229756	139482	169907	91784.5	465458	137021	104314	11581700	133552
P01877	P0DOX2;P01877	IGHA2_HUMAN	IGHA2	Immunoglobulin heavy constant alpha 2	61364.9		14491	21455.5	23044	43293		54948.2			1976490	24913.4
P02100	P02100	HBE_HUMAN	HBE1	Hemoglobin subunit epsilon	69734
P02100;P68871	P02042;P68871;P69892;P69891;P02100	HBB_HUMAN;HBE_HUMAN	HBB;HBE1	Hemoglobin subunit epsilon	497086	105748	96881.1	100359	213927	104682	425299	153248	115329	515331	273554	163413
P02452	P02452	CO1A1_HUMAN	COL1A1	Collagen alpha-1(I) chain			18140.7		47687.8	60214.8	83260.3	71335.8	27953.5	76345.1	52448.2
P02533	P02533	K1C14_HUMAN	KRT14	Keratin, type I cytoskeletal 14	2565060	1588850	1320170	904032	2265090	1556360	1918020	3695940	1697590	1991720	6145870	2454660
P02533;P08727	P02533;P08727	K1C14_HUMAN;K1C19_HUMAN	KRT14;KRT19	Keratin, type I cytoskeletal 14	3259400	1588440	1075160	793483	2137130	1499590	1738900	3475680	1658000	1832720	5633440	2566440
P02533;P08727;P08779;P13645;P19012;P35527;Q04695	P02533;P08779;P35527;Q99456;Q04695;P19012;P13645;P08727	K1C10_HUMAN;K1C14_HUMAN;K1C15_HUMAN;K1C16_HUMAN;K1C17_HUMAN;K1C19_HUMAN;K1C9_HUMAN	KRT10;KRT14;KRT15;KRT16;KRT17;KRT19;KRT9	Keratin, type I cytoskeletal 14	41625900	25360000	22683200	13170900	31674000	21258200	25370900	42120700	27117700	24544000	62568700	31173400
P02533;P08727;P08779;P13645;P19012;Q04695	P02533;P08779;Q99456;Q04695;P19012;P13645;P08727	K1C10_HUMAN;K1C14_HUMAN;K1C15_HUMAN;K1C16_HUMAN;K1C17_HUMAN;K1C19_HUMAN	KRT10;KRT14;KRT15;KRT16;KRT17;KRT19	Keratin, type I cytoskeletal 14	1810410	202283	1498960		479161		513857	828960	917991	610994	6761490	713917
P02533;P08727;P08779;P13646;P19012;Q04695	P02533;P08779;Q8N1A0;P35900;P13646;Q04695;P19012;P08727	K1C13_HUMAN;K1C14_HUMAN;K1C15_HUMAN;K1C16_HUMAN;K1C17_HUMAN;K1C19_HUMAN	KRT13;KRT14;KRT15;KRT16;KRT17;KRT19	Keratin, type I cytoskeletal 14	4355700	3264260	2635560	2093290	4061570	4015130	4199440	7067120	2624400	3908350	10371800	4329370
P02533;P08727;P08779;P19012;Q04695	P02533;P08779;Q04695;P19012;P08727	K1C14_HUMAN;K1C15_HUMAN;K1C16_HUMAN;K1C17_HUMAN;K1C19_HUMAN	KRT14;KRT15;KRT16;KRT17;KRT19	Keratin, type I cytoskeletal 14	2009000	2229650	1819410	1164340	3209680	2184590	1722730	5352800	2376450	2090910	8963110	2914480
P02533;P08727;Q04695	P02533;Q04695;P08727	K1C14_HUMAN;K1C17_HUMAN;K1C19_HUMAN	KRT14;KRT17;KRT19	Keratin, type I cytoskeletal 14	118765	64293.9	28726.8	55391.7	78492.2	71166.5	66157.5	149584	47748.5	122967	400565	72408.2
P02533;P08779	P02533;P08779	K1C14_HUMAN;K1C16_HUMAN	KRT14;KRT16	Keratin, type I cytoskeletal 14	2261770	1571740	1097860	980362	2500400	2103880	2101250	3886150	1587070	2202850	6184320	2581110
P02533;P08779;P13645	Q7Z3Z0;P02533;P08779;Q7Z3Y7;Q7Z3Y8;P13645;Q7Z3Y9	K1C10_HUMAN;K1C14_HUMAN;K1C16_HUMAN	KRT10;KRT14;KRT16	Keratin, type I cytoskeletal 14	62701100	28200800	28919100	11664700	37741700	20271500	25436300	56114700	30392700	25316300	68963200	43192100
P02533;P08779;P13646;P19012	P02533;P08779;P13646;P19012	K1C13_HUMAN;K1C14_HUMAN;K1C15_HUMAN;K1C16_HUMAN	KRT13;KRT14;KRT15;KRT16	Keratin, type I cytoskeletal 14	5514730	3842300	3482710	1764730	6038880	4462270	5213620	9696450	3940780	4686450	15996800	6202860
P02533;P08779;P13646;P19012;Q04695	P02533;P08779;P35900;P13646;Q04695;P19012	K1C13_HUMAN;K1C14_HUMAN;K1C15_HUMAN;K1C16_HUMAN;K1C17_HUMAN	KRT13;KRT14;KRT15;KRT16;KRT17	Keratin, type I cytoskeletal 14	994014	546022	449279	334842	1324690	610657	701447	1828670	590456	738049	2654570	879730
P02533;P08779;Q04695	P02533;P08779;Q04695	K1C14_HUMAN;K1C16_HUMAN;K1C17_HUMAN	KRT14;KRT16;KRT17	Keratin, type I cytoskeletal 14	873055	456263	395275	297623	1258860	506106	463907	1562300	777195	493516	3612220	901085
P02533;Q04695	P02533;Q04695	K1C14_HUMAN;K1C17_HUMAN	KRT14;KRT17	Keratin, type I cytoskeletal 14	4214940	2505520	2286140	1933020	4185920	3107010	3371600	6609130	3397320	3352110	11380900	4465620
P02538	P02538	K2C6A_HUMAN	KRT6A	Keratin, type II cytoskeletal 6A	1855270	1229800	1045320	536259	2234490	1367150	1153640	4240160	986364	1123060	7147760	2363410
P02538;P04259	P04259;P02538	K2C6A_HUMAN;K2C6B_HUMAN	KRT6A;KRT6B	Keratin, type II cytoskeletal 6A	162168	51265						140913			397061
P02538;P04259;P04264;P05787;P12035;P13647;P35908;P48668;Q7Z794	P04264;P48668;P05787;P12035;Q01546;P04259;O95678;Q7Z794;P02538;P35908;P13647	K22E_HUMAN;K2C1B_HUMAN;K2C1_HUMAN;K2C3_HUMAN;K2C5_HUMAN;K2C6A_HUMAN;K2C6B_HUMAN;K2C6C_HUMAN;K2C8_HUMAN	KRT1;KRT2;KRT3;KRT5;KRT6A;KRT6B;KRT6C;KRT77;KRT8	Keratin, type II cytoskeletal 6A	221106	239505	111849	94439.7	133712	127116	239803	305027	191341	214852	355924	191702
P02538;P04259;P04264;P05787;P13647;P48668;Q5XKE5	P04264;P48668;P05787;Q5XKE5;P04259;P02538;P13647	K2C1_HUMAN;K2C5_HUMAN;K2C6A_HUMAN;K2C6B_HUMAN;K2C6C_HUMAN;K2C79_HUMAN;K2C8_HUMAN	KRT1;KRT5;KRT6A;KRT6B;KRT6C;KRT79;KRT8	Keratin, type II cytoskeletal 6A	4868420	1493620	2084900	1330240	2644550	2494090	1878960	7646470	2492650	3572680	9094730	2472990
P02538;P04259;P05787;P48668	P48668;P05787;P04259;P02538	K2C6A_HUMAN;K2C6B_HUMAN;K2C6C_HUMAN;K2C8_HUMAN	KRT6A;KRT6B;KRT6C;KRT8	Keratin, type II cytoskeletal 6A	858046	695349	277896	269843	1813490	697520	671966	3177030	425361	626351	3120820	714767
P02538;P04259;P12035;P13647;P35908;P48668;Q5XKE5	P48668;Q5XKE5;P12035;Q01546;P04259;O95678;P02538;P35908;P13647	K22E_HUMAN;K2C3_HUMAN;K2C5_HUMAN;K2C6A_HUMAN;K2C6B_HUMAN;K2C6C_HUMAN;K2C79_HUMAN	KRT2;KRT3;KRT5;KRT6A;KRT6B;KRT6C;KRT79	Keratin, type II cytoskeletal 6A	62694.2										103000
P02538;P04259;P12035;P48668	P48668;P12035;P04259;P02538	K2C3_HUMAN;K2C6A_HUMAN;K2C6B_HUMAN;K2C6C_HUMAN	KRT3;KRT6A;KRT6B;KRT6C	Keratin, type II cytoskeletal 6A	2178380	1419760	1666470	457005	2393920	1453750	1148370	4896750	1374170	1064830	9279620	2553240
P02538;P04259;P13647;P35908;P48668	P48668;Q5XKE5;P04259;O95678;P02538;P35908;P13647	K22E_HUMAN;K2C5_HUMAN;K2C6A_HUMAN;K2C6B_HUMAN;K2C6C_HUMAN	KRT2;KRT5;KRT6A;KRT6B;KRT6C	Keratin, type II cytoskeletal 6A	17253800	9341510	7224490	4348440	12558900	7004180	7793960	20117300	9217370	8169850	27068500	12628500
P02538;P04259;P13647;P48668	P48668;P04259;P02538;P13647	K2C5_HUMAN;K2C6A_HUMAN;K2C6B_HUMAN;K2C6C_HUMAN	KRT5;KRT6A;KRT6B;KRT6C	Keratin, type II cytoskeletal 6A	3302820	2157630	2278200	1247530	4329520	2459080	2632120	6449630	3272080	2888580	15180500	3305110
P02538;P04259;P13647;P48668;Q5XKE5	P48668;Q5XKE5;P04259;P02538;P13647	K2C5_HUMAN;K2C6A_HUMAN;K2C6B_HUMAN;K2C6C_HUMAN;K2C79_HUMAN	KRT5;KRT6A;KRT6B;KRT6C;KRT79	Keratin, type II cytoskeletal 6A	1121070	792281	601105	369339	1214630	793712	1004520	1810920	1318810	855244	3143910	1693430
P02538;P04259;P19013;P35908;P48668	P48668;Q01546;P04259;P19013;P02538;P35908	K22E_HUMAN;K2C4_HUMAN;K2C6A_HUMAN;K2C6B_HUMAN;K2C6C_HUMAN	KRT2;KRT4;KRT6A;KRT6B;KRT6C	Keratin, type II cytoskeletal 6A	34696400	19002700	14725300	6399130	28671100	11886300	15324700	33961800	19832300	14235500	68329800	26284800
P02538;P04259;P48668	P48668;P04259;P02538	K2C6A_HUMAN;K2C6B_HUMAN;K2C6C_HUMAN	KRT6A;KRT6B;KRT6C	Keratin, type II cytoskeletal 6A	5168050	3695790	2588090	2036390	6537210	4520290	3540680	10693100	3307440	3567600	19154800	5608040
P02538;P13647;P48668	P48668;P02538;P13647	K2C5_HUMAN;K2C6A_HUMAN;K2C6C_HUMAN	KRT5;KRT6A;KRT6C	Keratin, type II cytoskeletal 6A	13815700	7088160	4657840	3508050	13038200	4764450	5496520	15634700	8652090	5380330	31481900	13749700
P02538;P48668	P48668;O95678;P02538	K2C6A_HUMAN;K2C6C_HUMAN	KRT6A;KRT6C	Keratin, type II cytoskeletal 6A		36371.7			80944.3	30480.5	41548.9	162032			382380
P02545	P02545	LMNA_HUMAN	LMNA	Prelamin-A/C	339002	125511	79840.1	52900.7	103816	78497.5	71302.5	138076	63516.3	78936.9	462472	99516.2
P02647	P02647	APOA1_HUMAN	APOA1	Apolipoprotein A-I	309781										48204.2
P02675	P02675	FIBB_HUMAN	FGB	Fibrinogen beta chain	161885	160959	128736	136499	102461	113613	148073	151393	110614	132230	199485	207617
P02749	P02749	APOH_HUMAN	APOH	Beta-2-glycoprotein 1	40413.1	28975.8	30997.8	48032.1	57251.2	35503.1	32722.6	47017.1	46074.6	58061
P02765	P02765	FETUA_HUMAN	AHSG	Alpha-2-HS-glycoprotein	122089	154459	195410	157304	151076	172876	104304	148478	165063	138757	182212	97441.1
P02766	P02766	TTHY_HUMAN	TTR	Transthyretin	375702	283074	264327	288481	297979	276734	245953	283354	251463	246357	399758	390949
P02768	P02768	ALBU_HUMAN	ALB	Albumin	7648580	7662530	7095070	7523320	8079970	7851070	7131640	9035310	7491930	7459870	11704100	11298400
P02786	P02786	TFR1_HUMAN	TFRC	Transferrin receptor protein 1	97506	117239	116575	109911	68587.1	126933	108009	110061	133522	113863	79689.3	79427.7
P02787	P02787	TRFE_HUMAN	TF	Serotransferrin	923406	854291	852065	904219	873019	897939	782224	896986	821420	833649	1115680	1325750
P02788	P02788	TRFL_HUMAN	LTF	Lactotransferrin	923416	856757	926852	949439	916974	933097	823127	1001660	899021	831254	2994990	1251400
P02790	P02790	HEMO_HUMAN	HPX	Hemopexin	185087	186985	203895	198753	163884	165109	161955	214512	175954	162947	289771	331859
P02794	P02794	FRIH_HUMAN	FTH1	Ferritin heavy chain	759245	819032	798319	900726	863447	856662	747501	855470	817708	731275	993818	1248410
P03886	P03886	NU1M_HUMAN	MT-ND1	NADH-ubiquinone oxidoreductase chain 1	269699	249995	248587	224286	284021	254549	220688	210538	270562	175483	153211	157832
P03891	P03891	NU2M_HUMAN	MT-ND2	NADH-ubiquinone oxidoreductase chain 2	130963	156571	122399	146925	150655	174670	145956	140927	109022	169524	74902.8	90098.4
P04040	P04040	CATA_HUMAN	CAT	Catalase	261539	170610	142859	81265.1	199502	155181	175635	305019	131855	170126	376127	229797
P04062	P04062	GLCM_HUMAN	GBA	Lysosomal acid glucosylceramidase	237677	102919	59181.1	86921.2	107228	107692	80303.5	97195.3	70390.4	67940.2	204110	119905
P04066	P04066	FUCO_HUMAN	FUCA1	Tissue alpha-L-fucosidase	769677	816895	701281	703575	827965	700538	566578	954552	781904	708666	1204410	1172200
P04075	P04075	ALDOA_HUMAN	ALDOA	Fructose-bisphosphate aldolase A	1651080	1568280	1538230	1475000	1497660	1534960	1403690	1593780	1448450	1452620	1593440	1412290
P04075;P09972	P09972;P04075	ALDOA_HUMAN;ALDOC_HUMAN	ALDOA;ALDOC	Fructose-bisphosphate aldolase A	513952	444935	386515	457127	456753	463922	468493	459356	494547	422768	486740	419822
P04080	P04080	CYTB_HUMAN	CSTB	Cystatin-B	189133	158015	120199	141466	144823	168812	215273	164044	163347	222013	472600	280645
P04083	P04083	ANXA1_HUMAN	ANXA1	Annexin A1	161132	48961.3	137934	92092.5	116680	31190.4	162983	187597	47507.1	149110	552304	96051.7
P04179	P04179	SODM_HUMAN	SOD2	Superoxide dismutase [Mn], mitochondrial	134026		74946.2	50901.9	15092.5	53767.1	40937.2	75004.7		41018.8	83284	151495
P04181	P04181	OAT_HUMAN	OAT	Ornithine aminotransferase, mitochondrial	50750.3	66474	74769.7	41834.6	63869.7	69129.2	40400.4	39605.4	53992.6	53857.1	45406	39364.7
P04196	P04196	HRG_HUMAN	HRG	Histidine-rich glycoprotein	48082		7034.39								22650.5
P04216	P04216	THY1_HUMAN	THY1	Thy-1 membrane glycoprotein	554796	490679	532492	555865	540900	513419	611989	549605	582898	643703	298563	278099
P04259	P04259	K2C6B_HUMAN	KRT6B	Keratin, type II cytoskeletal 6B	844224	735442	398883	231117	807344	720250	398086	1892990	545211	397605	3306970	684460
P04259;P04264	P04264;P04259	K2C1_HUMAN;K2C6B_HUMAN	KRT1;KRT6B	Keratin, type II cytoskeletal 6B	95056900	58310400	49972500	31196200	73546200	48336500	60447000	99972900	61602700	65148100	198032000	72614900
P04259;P48668	P48668;P04259	K2C6B_HUMAN;K2C6C_HUMAN	KRT6B;KRT6C	Keratin, type II cytoskeletal 6B	1576450	1115540	630507	578136	1825970	1419020	911879	3593830	1060480	919936	4921190	1196420
P04264	P04264	K2C1_HUMAN	KRT1	Keratin, type II cytoskeletal 1	250855000	150608000	118379000	78549500	198697000	124145000	158060000	264641000	161091000	160038000	514918000	192810000
P04264;P35908	P04264;P35908	K22E_HUMAN;K2C1_HUMAN	KRT1;KRT2	Keratin, type II cytoskeletal 1	136447000	75564800	62960100	35699500	149281000	59200400	81617000	53877900	75598400	80305100	228848000	90849400
P04264;P35908;Q7Z794	P04264;Q7Z794;P35908	K22E_HUMAN;K2C1B_HUMAN;K2C1_HUMAN	KRT1;KRT2;KRT77	Keratin, type II cytoskeletal 1	90012100	53266300	43410400	25165400	71515100	42507900	52748800	77887700	56105600	47532100	166847000	68232700
P04279	P04279	SEMG1_HUMAN	SEMG1	Semenogelin-1							93112.3			48742.3		41387.6
P04279;Q02383	P04279;Q02383	SEMG1_HUMAN;SEMG2_HUMAN	SEMG1;SEMG2	Semenogelin-1							54352.8			60682.8		23489
P04350	P04350	TBB4A_HUMAN	TUBB4A	Tubulin beta-4A chain	437150	397131	249667	300311	275476	366556	340709	492295	340015	359919	469729	272034
P04350;P07437;P68371	P07437;P04350;P68371	TBB4A_HUMAN;TBB4B_HUMAN;TBB5_HUMAN	TUBB;TUBB4A;TUBB4B	Tubulin beta-4A chain	4935990	5663330	5661300	4202720	5589370	4467250	3126770	3987280	5961960	3327450	4741370	5522300
P04350;P07437;P68371;Q13509	P07437;P04350;P68371;Q13509	TBB3_HUMAN;TBB4A_HUMAN;TBB4B_HUMAN;TBB5_HUMAN	TUBB;TUBB3;TUBB4A;TUBB4B	Tubulin beta-4A chain	5500270	4649630	4514290	4519320	5267200	4517300	4465130	5381150	5422550	4315050	4811010	4886070
P04350;P07437;P68371;Q13509;Q9BUF5;Q9BVA1	P07437;Q9BVA1;Q13885;P04350;P68371;Q13509;Q9BUF5	TBB2B_HUMAN;TBB3_HUMAN;TBB4A_HUMAN;TBB4B_HUMAN;TBB5_HUMAN;TBB6_HUMAN	TUBB;TUBB2B;TUBB3;TUBB4A;TUBB4B;TUBB6	Tubulin beta-4A chain	15284600	14039500	13203900	13914500	14657200	14166100	13850400	15977300	15124200	13134500	14188900	13640500
P04350;P07437;P68371;Q13509;Q9BVA1	P07437;Q9BVA1;Q13885;P04350;P68371;Q13509	TBB2B_HUMAN;TBB3_HUMAN;TBB4A_HUMAN;TBB4B_HUMAN;TBB5_HUMAN	TUBB;TUBB2B;TUBB3;TUBB4A;TUBB4B	Tubulin beta-4A chain	8118510	10351400	8808550	9601470	8064210	8698250	10010600	9443350	10266100	13041100	9843330	8303970
P04350;P07437;P68371;Q9BUF5;Q9BVA1	P07437;Q9BVA1;A6NNZ2;Q13885;P04350;P68371;Q3ZCM7;Q9BUF5	TBB2B_HUMAN;TBB4A_HUMAN;TBB4B_HUMAN;TBB5_HUMAN;TBB6_HUMAN	TUBB;TUBB2B;TUBB4A;TUBB4B;TUBB6	Tubulin beta-4A chain	4597300	5014000	4598290	4031050	8376570	4982500	3134160	2863770	5675170	2709350	4775030	4463390
P04350;P07437;P68371;Q9BVA1	P07437;Q9BVA1;A6NNZ2;Q13885;P04350;P68371;Q3ZCM7	TBB2B_HUMAN;TBB4A_HUMAN;TBB4B_HUMAN;TBB5_HUMAN	TUBB;TUBB2B;TUBB4A;TUBB4B	Tubulin beta-4A chain	7497320	8824000	6940480	7331440	7684630	7845450	6169980	6894690	6799450	6597980	7060740	6541320
P04350;P68371	P04350;P68371	TBB4A_HUMAN;TBB4B_HUMAN	TUBB4A;TUBB4B	Tubulin beta-4A chain	5623510	5582300	5750030	5309130	5787550	5811130	5361660	6432680	5470070	5546320	6265020	5946640
P04350;P68371;Q13509	P04350;P68371;Q13509	TBB3_HUMAN;TBB4A_HUMAN;TBB4B_HUMAN	TUBB3;TUBB4A;TUBB4B	Tubulin beta-4A chain	7955980	8772330	8426350	8543620	8273690	9406700	8442370	8264150	8708710	9162170	7606880	7724860
P04350;Q9BUF5	P04350;Q9BUF5	TBB4A_HUMAN;TBB6_HUMAN	TUBB4A;TUBB6	Tubulin beta-4A chain	183366	257158	242988	353092	296220	356698	237620	223859	306557	243569	290750	180159
P04406	P04406	G3P_HUMAN	GAPDH	Glyceraldehyde-3-phosphate dehydrogenase	30624300	28126900	25769300	26304900	30605500	26518200	30450000	29745500	29878900	28891500	17986100	17441200
P04424	P04424	ARLY_HUMAN	ASL	Argininosuccinate lyase	68799.8	74604.9	86714.2	82624.5	73429.8	96420.1	65600.9	103219	75834.6	79483.9	91638.6	96743.6
P04439	P04439	HLAA_HUMAN	HLA-A	HLA class I histocompatibility antigen, A alpha chain	95303.7	109101	54240.8	102450	96392.2	124167	90191.1	80360.8	95181	144290	136023	91974.2
P04792	P04792	HSPB1_HUMAN	HSPB1	Heat shock protein beta-1	3246610	2451990	2124090	2489850	2410780	2611880	2177980	2549480	2466960	2400880	2912840	1953950
P04818	P04818	TYSY_HUMAN	TYMS	Thymidylate synthase				17029.2			15284.4					19523.7
P04843	P04843	RPN1_HUMAN	RPN1	Dolichyl-diphosphooligosaccharide--protein glycosyltransferase subunit 1	1168480	1157790	1062260	1142140	1147780	1144020	1134250	1088080	1070010	1092500	857320	810178
P04844	P04844	RPN2_HUMAN	RPN2	Dolichyl-diphosphooligosaccharide--protein glycosyltransferase subunit 2	197084	173597	186926	139622	158759	206374	194462	222466	151672	190666	114589	140219
P04899	P04899	GNAI2_HUMAN	GNAI2	Guanine nucleotide-binding protein G(i) subunit alpha-2	300304	437330	332525	349325	362068	374127	394871	325164	365127	249794	130563	290600
P04899;P08754	P08754;P63096;P04899	GNAI2_HUMAN;GNAI3_HUMAN	GNAI2;GNAI3	Guanine nucleotide-binding protein G(i) subunit alpha-2	13534.9	82110.1	69456.8	80182.7	53183.4	72576.7	50368.7	76920.5	54134.6	74494.8	44855.3	43523.9
P04899;P08754;P09471;P63092;Q5JWF2	P38405;P08754;P63092;P63096;P19087;P04899;P09471;Q5JWF2;P11488;A8MTJ3	GNAI2_HUMAN;GNAI3_HUMAN;GNAO_HUMAN;GNAS1_HUMAN;GNAS2_HUMAN	GNAI2;GNAI3;GNAO1;GNAS	Guanine nucleotide-binding protein G(i) subunit alpha-2	1662440				1526770			1722230				1114070
P04899;P08754;P09471;P63096	P08754;P63096;P04899;P09471	GNAI1_HUMAN;GNAI2_HUMAN;GNAI3_HUMAN;GNAO_HUMAN	GNAI1;GNAI2;GNAI3;GNAO1	Guanine nucleotide-binding protein G(i) subunit alpha-2	225793	255424	233984	217929	227641	260551	217768	225389	274983	225791	190376	193626
P04899;P08754;P63096	P08754;P63096;P04899	GNAI1_HUMAN;GNAI2_HUMAN;GNAI3_HUMAN	GNAI1;GNAI2;GNAI3	Guanine nucleotide-binding protein G(i) subunit alpha-2	334079	351961	321903	341800	297379	319537	302111	331386	249155	313351	139023	207713
P04899;P63096	P63096;P04899	GNAI1_HUMAN;GNAI2_HUMAN	GNAI1;GNAI2	Guanine nucleotide-binding protein G(i) subunit alpha-2	63589.6	43932.1	40656.7	58196.6	43104.3	37639.7	29127.3	27031.1	41288.6	29897.1	28745.5	30659.8
P04908;P0C0S8;P20671;Q16777;Q6FI13;Q7L7L0;Q93077;Q96KK5;Q99878;Q9BTM1	Q16777;Q93077;Q7L7L0;P0C0S5;Q99878;P20671;Q71UI9;P0C0S8;Q96QV6;P16104;Q9BTM1;Q96KK5;P04908;Q6FI13	H2A1B_HUMAN;H2A1C_HUMAN;H2A1D_HUMAN;H2A1H_HUMAN;H2A1J_HUMAN;H2A1_HUMAN;H2A2A_HUMAN;H2A2C_HUMAN;H2A3_HUMAN;H2AJ_HUMAN	H2AC11;H2AC12;H2AC14;H2AC18;H2AC20;H2AC4;H2AC6;H2AC7;H2AJ;H2AW	Histone H2A type 1-B/E	754901	896209	805341	795997	936346	929777	752667	908304	883234	795714	2007870	1359750
P05023	P05023	AT1A1_HUMAN	ATP1A1	Sodium/potassium-transporting ATPase subunit alpha-1	120996	155045	131196	148419	142586	155807	134518	150506	150956	146838	109685	118923
P05089	P05089	ARGI1_HUMAN	ARG1	Arginase-1	520693	231522	158583	115652	292979	201797	239735	506591	248142	230781	669644	310526
P05091	P30837;P05091;P47895;O94788;P00352	ALDH2_HUMAN	ALDH2	Aldehyde dehydrogenase, mitochondrial	197112	173668	155813	179912	163306	190822	147085	152742	174035	150773	181963	160330
P05109	P05109	S10A8_HUMAN	S100A8	Protein S100-A8	3304100	144838	75828.5	140159	387266	140256	219810	421939	111992	221005	1312280	1079770
P05141	P05141	ADT2_HUMAN	SLC25A5	ADP/ATP translocase 2	1113020	1158090	1156700	1032320	1052410	1005960	961233	1072450	903039	905956	842517	686672
P05141;P12235	P05141;P12235	ADT1_HUMAN;ADT2_HUMAN	SLC25A4;SLC25A5	ADP/ATP translocase 2	164071	145002	68077.2	121432	92662.7	102178	67478.3	158317	70721.6	67706	94663.1	84250
P05141;P12235;P12236	P12236;P05141;Q9H0C2;P12235	ADT1_HUMAN;ADT2_HUMAN;ADT3_HUMAN	SLC25A4;SLC25A5;SLC25A6	ADP/ATP translocase 2	1630830	1787930	1636510	1483080	1641040	1590820	1436610	1495150	1598470	1521450	1104180	1163380
P05141;P12236	P12236;P05141	ADT2_HUMAN;ADT3_HUMAN	SLC25A5;SLC25A6	ADP/ATP translocase 2	2343480	2510630	2503440	2294080	2247000	1852190	1944610	2150580	2168980	2318940	1235640	1563380
P05165	P05165	PCCA_HUMAN	PCCA	Propionyl-CoA carboxylase alpha chain, mitochondrial	89694.3	98489.7	101229	107625	86295.8	102139	107811	93475.3	83166.9	98934.2	134138	72274.9
P05186	P05186	PPBT_HUMAN	ALPL	Alkaline phosphatase, tissue-nonspecific isozyme	89484.4	71918.2	88165.1	86472.4	70711.6	84394.2	73317.6	74795	87365.2	55254.7	130938	143717
P05198	P05198	IF2A_HUMAN	EIF2S1	Eukaryotic translation initiation factor 2 subunit 1	1021960	1028170	1061540	1049100	1025730	1007150	999925	996341	1022040	972727	895168	873037
P05386	P05386	RLA1_HUMAN	RPLP1	60S acidic ribosomal protein P1	213643	177789	180219	307621	217695	256045	155061	232244	144072	286270	394576	365391
P05388	P05388	RLA0_HUMAN	RPLP0	60S acidic ribosomal protein P0	1119110	1168360	1126760	1119580	1181850	1162040	1008150	1204170	1195700	1035580	1471970	1480220
P05455	P05455	LA_HUMAN	SSB	Lupus La protein	87287.1	121709	88085.8	117770	83490.6	133762	120451	146377	99000.1	128055	133215	156084
P05496;P48201;Q06055	P05496;Q06055;P48201	AT5G1_HUMAN;AT5G2_HUMAN;AT5G3_HUMAN	ATP5MC1;ATP5MC2;ATP5MC3	ATP synthase F(0) complex subunit C1, mitochondrial		14543.2					18786.9		14256.2
P05556	P05556	ITB1_HUMAN	ITGB1	Integrin beta-1	43950.4	46879.2	46216.9	40331.2	44601.4	47826.7	44214.4	41838.6	37297.4	45885.3	40867.2	30056.1
P05787	P05787	K2C8_HUMAN	KRT8	Keratin, type II cytoskeletal 8	91653.9	109123	113693	109686	68848	121476	93738	121738	82783.1	104859	144162	183571
P05787;P08670	P08670;P41219;P05787;P08729;P17661	K2C8_HUMAN;VIME_HUMAN	KRT8;VIM	Keratin, type II cytoskeletal 8	299736	481284	761995	652610	714169	677280	614828	736354	861432	764159	414619	371505
P05787;P08670;Q9NSB2	P08670;P41219;Q9NSB2;P05787;P08729;P17661	K2C8_HUMAN;KRT84_HUMAN;VIME_HUMAN	KRT8;KRT84;VIM	Keratin, type II cytoskeletal 8	849329	672433	1081460	1049390	733476	1255410	1309440	953430	1153740	1033860	575892	821801
P06132	P06132	DCUP_HUMAN	UROD	Uroporphyrinogen decarboxylase	40432	24532.2	31088	25436.3	26501.6	35422.6	43382.3	46960.1	37917	35274	48425.7	41972.6
P06396	P06396	GELS_HUMAN	GSN	Gelsolin	142527	133698	48695.3	34517.8	78596.6	88483.2	84560.8	109766		178143	175103	62868
P06454	P06454	PTMA_HUMAN	PTMA	Prothymosin alpha	39009.7	35729.1	87539.3	26375.7	50005.1	145538	28713.7	48382.3	43377.9	17016.9	65596.6	82132.5
P06493	P06493	CDK1_HUMAN	CDK1	Cyclin-dependent kinase 1	337821	353094	347040	347212	349518	368742	339136	350540	380920	351856	320339	338551
P06493;P11802;P50750;Q00534;Q00535	Q00535;P11802;Q14004;P06493;Q00536;Q00537;Q00526;Q9NYV4;P24941;O94921;Q00534;Q07002;Q96Q40;P50750	CDK1_HUMAN;CDK4_HUMAN;CDK5_HUMAN;CDK6_HUMAN;CDK9_HUMAN	CDK1;CDK4;CDK5;CDK6;CDK9	Cyclin-dependent kinase 1	921932	1016840	1112540	1176660	1180070	945326	1085200	1218140	1083800	1060980	951352	1046110
P06576	P06576	ATPB_HUMAN	ATP5F1B	ATP synthase subunit beta, mitochondrial	1773190	1781790	1712070	1666520	1614740	1851770	1646510	1702770	1746930	1561560	1680150	1680440
P06702	P06702	S10A9_HUMAN	S100A9	Protein S100-A9	3291590	241107	124650	231015	442193	195765	255594	520400	142452	252308	1223040	1160040
P06730	P06730;A6NMX2	IF4E_HUMAN	EIF4E	Eukaryotic translation initiation factor 4E	162148	156360	175598	169111	164388	145177	172810	123311	142830	169400	146439	171416
P06733	P06733	ENOA_HUMAN	ENO1	Alpha-enolase	3473440	3732800	3549040	3477890	3507200	3599390	3067180	3687160	3631460	3061840	3105720	2962510
P06733;P09104;P13929	P09104;P06733;P13929	ENOA_HUMAN;ENOB_HUMAN;ENOG_HUMAN	ENO1;ENO2;ENO3	Alpha-enolase	2677960	2701430	3428460	3045030	2774260	2780720	2499500	2932150	3052760	2550590	3239080	2960070
P06744	P06744	G6PI_HUMAN	GPI	Glucose-6-phosphate isomerase	277546	278306	289365	269220	275657	313576	247238	265327	257651	245975	240388	245723
P06748	P06748	NPM_HUMAN	NPM1	Nucleophosmin	96120.4	140410	106808	111955	108762	166424	117202	134541	115212	127660	109700	163481
P06753	P06753	TPM3_HUMAN	TPM3	Tropomyosin alpha-3 chain	369259	214797	251827	158467	220537	255399	172822	263277	174602	166085	344555	359524
P06753;P09493;P67936	P67936;P06753;P07951;P09493	TPM1_HUMAN;TPM3_HUMAN;TPM4_HUMAN	TPM1;TPM3;TPM4	Tropomyosin alpha-3 chain	476547	402039	427860	318864	450317	577394	326408	478867	384901	401278	733605	197180
P06865	P06865	HEXA_HUMAN	HEXA	Beta-hexosaminidase subunit alpha	41746	38569.5	35763.3	19052.6		56324.3	34964	9697.93	31415.2	25701.2	50662.5
P07099	P07099	HYEP_HUMAN	EPHX1	Epoxide hydrolase 1	9225.72	26188.2	19402.2	20296.8	24677.4		14714.5	18159	9647.14		50199.9
P07195	P07195	LDHB_HUMAN	LDHB	L-lactate dehydrogenase B chain	4663690	4604250	4562440	4563160	4640070	4763810	4683690	4419180	4893760	4802140	2321470	2428740
P07196	P07196	NFL_HUMAN	NEFL	Neurofilament light polypeptide	276778	243880	251350	250573	245566	262376	239534	247715	247095	238001	72840.1	112374
P07196;P07197;P08670;Q16352	P08670;Q16352;P12036;P07197;P07196;P17661	AINX_HUMAN;NFL_HUMAN;NFM_HUMAN;VIME_HUMAN	INA;NEFL;NEFM;VIM	Neurofilament light polypeptide	1282310	1291410	1374630	1322160	1380080	1304050	1398760	1379660	1336180	1411800	713499	893138
P07196;P07197;Q16352	Q16352;P12036;P07197;P07196	AINX_HUMAN;NFL_HUMAN;NFM_HUMAN	INA;NEFL;NEFM	Neurofilament light polypeptide	178515	132145	89074.7	86153.8	19258.7	100684	153510	107479	134197	186519		11335.6
P07197	P07197	NFM_HUMAN	NEFM	Neurofilament medium polypeptide	38707.6	41041.5	55645.7	58806.3	71860.3	38219.6	33990.5	35328.9	30444.7	39108.8	53402.2	54427.6
P07203	P07203	GPX1_HUMAN	GPX1	Glutathione peroxidase 1	45676.6	63621.2	76701.6	62318	71068.7	74038.8	79403.1	74520.3	51503.4	63393.5	104837	79412.5
P07237	P07237	PDIA1_HUMAN	P4HB	Protein disulfide-isomerase	369547	322730	364650	342108	369298	424260	294283	344300	329321	289772	613348	566930
P07305	P07305	H10_HUMAN	H1-0	Histone H1.0	65203.2	122413	61478.4	76078.3	62406.4	90077.5	161553	182444	41996.3	134917	82729.6	72938
P07339	P07339	CATD_HUMAN	CTSD	Cathepsin D	2537340	919835	914173	805855	1003140	897038	896539	1038290	877036	916509	1069130	997029
P07355	P07355;A6NMY6	ANXA2_HUMAN	ANXA2	Annexin A2	1275440	558057	401246	278038	537590	430439	429639	695795	359957	421868	1138650	722163
P07384	P07384	CAN1_HUMAN	CAPN1	Calpain-1 catalytic subunit	583333	432015	396290	393725	380944	368979	384707	402951	405994	403238	398005	353065
P07437	P07437	TBB5_HUMAN	TUBB	Tubulin beta chain	14145900	14875200	15217600	13739400	16187500	14725900	13888500	16528400	15506100	13604000	12634600	12821600
P07437;P68371;Q13509;Q9BVA1	P07437;Q9BVA1;Q13885;P68371;Q13509	TBB2B_HUMAN;TBB3_HUMAN;TBB4B_HUMAN;TBB5_HUMAN	TUBB;TUBB2B;TUBB3;TUBB4B	Tubulin beta chain	6453580	7585330	8178900	6521710	9370470	8197560	5517040	10770200	9140430	7836460	7065210	7041190
P07437;P68371;Q9BVA1	P07437;Q9BVA1;A6NNZ2;Q13885;Q9H4B7;P68371;Q3ZCM7	TBB2B_HUMAN;TBB4B_HUMAN;TBB5_HUMAN	TUBB;TUBB2B;TUBB4B	Tubulin beta chain	4364710	5492290	5307600	4579170	4412590	5073050	4736590	4453150	5557460	4577050	3302230	3642760
P07437;Q13509;Q9BVA1	P07437;Q9BVA1;Q13885;Q13509	TBB2B_HUMAN;TBB3_HUMAN;TBB5_HUMAN	TUBB;TUBB2B;TUBB3	Tubulin beta chain	15432700	9805160	14792100	13623800	13574300	13523800	13542400	13135300	14677200	12383800	15627400	11882800
P07476	P07476	INVO_HUMAN	IVL	Involucrin	62145.7	348818									68296.1
P07477	Q9BYE2;P07477	TRY1_HUMAN	PRSS1	Trypsin-1	340649	1729250	2444410	3009030	2463740	3102580	2472970	1749430	1621360	1821090	1333660	940043
P07498	P07498	CASK_HUMAN	CSN3	Kappa-casein	149509	127427	148749	149743	149599	118974	117537	121376	133250	114986	180073	206672
P07686	P07686	HEXB_HUMAN	HEXB	Beta-hexosaminidase subunit beta	154301	130446	120326	101136	104380	119795	114685	133523	102787	106499	73766.2	119609
P07737	P07737	PROF1_HUMAN	PFN1	Profilin-1	5954940	5103080	5237700	4793260	5869690	5453820	5972890	4984610	5018990	5936800	3195660	3149870
P07741	P07741	APT_HUMAN	APRT	Adenine phosphoribosyltransferase	462913	488566	430141	505503	540982	485638	443619	494973	521840	448469	565440	615094
P07814	P07814	SYEP_HUMAN	EPRS1	Bifunctional glutamate/proline--tRNA ligase	651316	643091	623231	640184	604693	643605	632357	642966	641926	656227	506033	523902
P07814;P47897	P47897;P07814	SYEP_HUMAN;SYQ_HUMAN	EPRS1;QARS1	Bifunctional glutamate/proline--tRNA ligase	147958	42321.3	61701	52073.4	119382	72146.4	83546.4	106434	65094.8	118775	21828.9	130200
P07858	P07858	CATB_HUMAN	CTSB	Cathepsin B	555850	295650	274938	260486	283768	250769	257349	310058	285516	233328	248748	274745
P07900	P07900	HS90A_HUMAN	HSP90AA1	Heat shock protein HSP 90-alpha	5175220	5289420	5091150	5274360	5322570	5414390	4932710	5339310	5139050	5075640	4494890	4480230
P07900;P08238	P08238;P07900	HS90A_HUMAN;HS90B_HUMAN	HSP90AA1;HSP90AB1	Heat shock protein HSP 90-alpha	4266420	4398250	4331720	4296430	4091410	4620710	4259190	4515060	4747630	4231880	3963250	3665230
P07900;P08238;Q58FF6	P08238;Q58FF6;Q58FF7;P07900	H90B4_HUMAN;HS90A_HUMAN;HS90B_HUMAN	HSP90AA1;HSP90AB1;HSP90AB4P	Heat shock protein HSP 90-alpha	8273660	7541530	7956650	7215520	7905870	8169430	7295320	7981580	7820520	7145670	6140810	6975000
P07900;P08238;Q58FF6;Q58FF8	P08238;Q58FF6;Q58FF7;Q58FF8;P07900	H90B2_HUMAN;H90B4_HUMAN;HS90A_HUMAN;HS90B_HUMAN	HSP90AA1;HSP90AB1;HSP90AB2P;HSP90AB4P	Heat shock protein HSP 90-alpha	3958490	3965070	3914040	2956310	3824230	3559950	2246970	3727690	3182500	3330080	1478870	2841820
P07900;P08238;Q58FF8	P08238;Q14568;Q58FF8;P07900	H90B2_HUMAN;HS90A_HUMAN;HS90B_HUMAN	HSP90AA1;HSP90AB1;HSP90AB2P	Heat shock protein HSP 90-alpha	6765860	7258340	7554130	6822370	7436510	6904150	6520830	6960760	7284580	6965680	4923420	5161880
P07910	P07910;B2RXH8;B7ZW38;O60812;P0DMR1	HNRPC_HUMAN	HNRNPC	Heterogeneous nuclear ribonucleoproteins C1/C2	165771	166657	215144	180288	184659	173337	173879	193353	230324	165602	218609	160589
P07942	P07942	LAMB1_HUMAN	LAMB1	Laminin subunit beta-1	186925	172456	170487	112522	179178	173202	152744	148597	164785	162930		121347
P07948;P08631	P08631;P07948	HCK_HUMAN;LYN_HUMAN	HCK;LYN	Tyrosine-protein kinase Lyn	358778		312012	320673	402691	393750	351648	359867	367965	288362	440405	290232
P07948;P08631;P12931	P12931;P07947;P08631;P06241;P07948	HCK_HUMAN;LYN_HUMAN;SRC_HUMAN	HCK;LYN;SRC	Tyrosine-protein kinase Lyn	289500	265094	225323	251788	261353	232186	197948	297888	299221	270705	235551	264279
P07949	P07949	RET_HUMAN	RET	Proto-oncogene tyrosine-protein kinase receptor Ret	8665.71			9936.33		28795.6	12651.8		23004.9			10209.4
P07954	P07954	FUMH_HUMAN	FH	Fumarate hydratase, mitochondrial	90813.5	86476.2	110791	109609	78359	110677	97483.6	100736	117923	116078	86228.7	147412
P08133	P08133	ANXA6_HUMAN	ANXA6	Annexin A6	106717	108168	105045	101299	98279.6	123306	95929.4	103593	103844	91829.1	97943.7	100405
P08134	P08134	RHOC_HUMAN	RHOC	Rho-related GTP-binding protein RhoC	335433	282354	286985	298695	297943	276817	312790	338494	292005	337484	201260	179014
P08134;P61586	P61586;P08134;P62745	RHOA_HUMAN;RHOC_HUMAN	RHOA;RHOC	Rho-related GTP-binding protein RhoC	1936230	1744140	1848410	1599830	1701140	1695530	1701050	1820790	1756930	1853440	1040790	1148490
P08183	P08183	MDR1_HUMAN	ABCB1	ATP-dependent translocase ABCB1	150887	150342	151424	152401	139726	143549	160947	166307	162566	163753	93276	101097
P08195	P08195	4F2_HUMAN	SLC3A2	4F2 cell-surface antigen heavy chain	49914.7	104267	74520.8	86971.7	82551	72475.9	62198.3	37639.6	91901.4	60745.4	129525	85127.3
P08236	P08236	BGLR_HUMAN	GUSB	Beta-glucuronidase	99210	123817	132406	115638	137915	143641	150747	144420	142696	130416	198272	167290
P08237	P08237	PFKAM_HUMAN	PFKM	ATP-dependent 6-phosphofructokinase, muscle type	583699	581747	570321	590302	606737	617855	602259	612815	589092	595233	470224	429340
P08237;P17858	P08237;P17858	PFKAL_HUMAN;PFKAM_HUMAN	PFKL;PFKM	ATP-dependent 6-phosphofructokinase, muscle type	72376.7	109216	58578.9	100426	54975.4	77929.8	55887.2	98101.5	121599	111137	96376.9	85869.7
P08237;P17858;Q01813	P08237;P17858;Q01813	PFKAL_HUMAN;PFKAM_HUMAN;PFKAP_HUMAN	PFKL;PFKM;PFKP	ATP-dependent 6-phosphofructokinase, muscle type	425973	526198	438060	431905	411314	491270	432864	518763	479824	491881	329296	540325
P08238	P08238	HS90B_HUMAN	HSP90AB1	Heat shock protein HSP 90-beta	11419800	11430000	11434100	11038900	11987500	11756000	10932200	12280300	11803200	11644900	9191850	9264440
P08238;P14625	P14625;P08238	ENPL_HUMAN;HS90B_HUMAN	HSP90AB1;HSP90B1	Heat shock protein HSP 90-beta	5519870	5625350	4206440	5798680	5112440	6792990	6167550	4409750	6320280	5671830	6975570	6556220
P08238;Q58FF8	P08238;Q58FF7;Q58FF8	H90B2_HUMAN;HS90B_HUMAN	HSP90AB1;HSP90AB2P	Heat shock protein HSP 90-beta	5585770	4135450	5580020	5787980	5458720	5447650	5414570	4860130	5299180	5369240	4437880	5264560
P08240	P08240	SRPRA_HUMAN	SRPRA	Signal recognition particle receptor subunit alpha	82591.3	98907.1	86330.2	93500	70955.6	90329	90999	82822.2	88878.5	68722.4	38631	79786.2
P08243	P08243	ASNS_HUMAN	ASNS	Asparagine synthetase [glutamine-hydrolyzing]	932458	945294	922053	887276	898849	869290	900043	919522	960083	865397	961663	1118570
P08253	P08253	MMP2_HUMAN	MMP2	72 kDa type IV collagenase	7163350	7726580	6802800	7654370	7545900	7868750	7832570	8812350	7403730	7457720	14209800	16618100
P08311	P08311	CATG_HUMAN	CTSG	Cathepsin G							60923.4	13679.5		38101.6
P08397	P08397	HEM3_HUMAN	HMBS	Porphobilinogen deaminase		22678.4	38930	14779.7	13578.8	31121.5	18002.6	30711.7		10307.6
P08559	P29803;P08559	ODPA_HUMAN	PDHA1	Pyruvate dehydrogenase E1 component subunit alpha, somatic form, mitochondrial	620807	671114	658836	639244	633146	633779	616304	617210	616041	622609	443692	425152
P08572	P08572	CO4A2_HUMAN	COL4A2	Collagen alpha-2(IV) chain	92323.4	76013.3	76331.4	92292.9	101059	87955.4	78993.9	125287	84016.4	111507	197851	189414
P08579;P09012	P09012;P08579	RU2B_HUMAN;SNRPA_HUMAN	SNRPA;SNRPB2	U2 small nuclear ribonucleoprotein B''	27384.6	40904.6	40423.8	32641.6	29167.7	36793.1	24165.1	35848.9	21388.9	21211.8	42530.6	65676.3
P08621	P08621	RU17_HUMAN	SNRNP70	U1 small nuclear ribonucleoprotein 70 kDa	300382	332872	339701	380358	334071	198429	217298	338916	249635	217459	350996	445537
P08631	P08631	HCK_HUMAN	HCK	Tyrosine-protein kinase HCK	75392.5		60604.2	66322	31492.9	41862.5	38778.4	71278.5		63090.3	117402	115369
P08670	P08670	VIME_HUMAN	VIM	Vimentin	3684400	3808610	3916690	3593700	3636720	3975760	3931890	3925660	4036470	4004240	2125470	2340000
P08708	P08708	RS17_HUMAN	RPS17	40S ribosomal protein S17	399245	448611	390240	419151	350673	360485	392143	401628	374750	361682	417538	523972
P08727	P08727	K1C19_HUMAN	KRT19	Keratin, type I cytoskeletal 19	66183.8	59396.1	61555.8	29744.1	52244.2	90563.6	70290.5	67152.9	42130.1	70140.2	265613	78528.7
P08727;P08779	P08779;P08727	K1C16_HUMAN;K1C19_HUMAN	KRT16;KRT19	Keratin, type I cytoskeletal 19	199592	236164	92214.1	77471	270394	263258	198247	616660	135844	227856	737403	228451
P08727;Q04695	Q04695;P08727	K1C17_HUMAN;K1C19_HUMAN	KRT17;KRT19	Keratin, type I cytoskeletal 19	585442	366006	174543	219461	627148	399833	224141	812940	226043	221130	2293090	427423
P08754	P08754	GNAI3_HUMAN	GNAI3	Guanine nucleotide-binding protein G(i) subunit alpha-3	276544	293459	308059	276921	284036	307049	295210	306464	255917	221501	185254	202612
P08758	P08758	ANXA5_HUMAN	ANXA5	Annexin A5	120303	72089.8	102933	85932.2	97952.3	148644	67935	108052	71976.2	45705.4	187392	224308
P08779	P08779	K1C16_HUMAN	KRT16	Keratin, type I cytoskeletal 16	3679080	3022940	1945140	1410210	4877840	3890450	2403300	11538700	3167600	2430210	14495700	3435190
P08865	P08865	RSSA_HUMAN	RPSA	40S ribosomal protein SA	1125920	1206510	1182260	1255570	1153040	1275940	1080130	1310160	1238060	1145460	1430920	1678630
P09001	P09001	RM03_HUMAN	MRPL3	39S ribosomal protein L3, mitochondrial	175203	197197	219180	172570	196327	201414	178448	210628	176515	161343	125258	142333
P09104	P09104	ENOG_HUMAN	ENO2	Gamma-enolase	450454	372338	353648	399188	176346	280699	272313	394244	437196	238741	630993	514156
P09132	P09132	SRP19_HUMAN	SRP19	Signal recognition particle 19 kDa protein				20619.3	10555.2			17956.1
P09172	P09172	DOPO_HUMAN	DBH	Dopamine beta-hydroxylase	628181	601537	625312	591967	561781	610674	597315	575225	562164	565524	457128	474058
P09211	P09211	GSTP1_HUMAN	GSTP1	Glutathione S-transferase P	667411	468954	490269	450054	518112	597696	456380	438499	484466	449662	817353	576897
P09382	P09382	LEG1_HUMAN	LGALS1	Galectin-1	751089	748147	729736	748897	748455	915448	754992	807471	789850	758845	993360	1072060
P09429	P09429	HMGB1_HUMAN	HMGB1	High mobility group protein B1	68604.2	74760.6	90696.4	69078.5	44132.1	112387	44831.9	62618	80710.5	45904.8	131014	157184
P09455	P09455	RET1_HUMAN	RBP1	Retinol-binding protein 1	291930	294527	357068	301933	296785	432285	247283	275771	281115	270810	299079	409221
P09471	P09471	GNAO_HUMAN	GNAO1	Guanine nucleotide-binding protein G(o) subunit alpha	127220	132964	147732	178698	144534	150155	144982	151372	143145	134462	73832.9	96790
P09493	P09493	TPM1_HUMAN	TPM1	Tropomyosin alpha-1 chain	155833		89881.9			146007		86707.7		69922.1	182828	159486
P09496	P09496	CLCA_HUMAN	CLTA	Clathrin light chain A			43097.9			15293.1	7713.63		43054.9		71291.9	67903.7
P09525	P09525	ANXA4_HUMAN	ANXA4	Annexin A4	18831.4		5715.19		8685.68		10607.1	8487.03	12306.7	14541.8	26448	13619.5
P09543	P09543	CN37_HUMAN	CNP	2',3'-cyclic-nucleotide 3'-phosphodiesterase	190704	185118	199187	183088	191569	172239	202221	167549	178639	202431	100591	107067
P09622	P09622	DLDH_HUMAN	DLD	Dihydrolipoyl dehydrogenase, mitochondrial	740709	659939	714652	722573	775106	721420	701453	693276	684201	683443	385395	380170
P09651	P09651	ROA1_HUMAN	HNRNPA1	Heterogeneous nuclear ribonucleoprotein A1	389776	460896	492654	507471	341814	547699	336136	394021	489974	344549	431022	548079
P09651;P22626	Q32P51;P22626;P09651	ROA1_HUMAN;ROA2_HUMAN	HNRNPA1;HNRNPA2B1	Heterogeneous nuclear ribonucleoprotein A1	37816.8	67912.6	135243	82094.9	104237	168136	116870	106643	117543	137888	48807	115490
P09651;P51991	Q32P51;P51991;P09651	ROA1_HUMAN;ROA3_HUMAN	HNRNPA1;HNRNPA3	Heterogeneous nuclear ribonucleoprotein A1	191393	238753	319814	373942		493880	256968		333208	258819	204449	314715
P09661	P09661	RU2A_HUMAN	SNRPA1	U2 small nuclear ribonucleoprotein A'	160413	149380	148383	144840	119176	158648	120947	149055	136325	148637	166413	154932
P09668	P09668	CATH_HUMAN	CTSH	Pro-cathepsin H	95080.9						20735	8348.75
P09874	P09874	PARP1_HUMAN	PARP1	Poly [ADP-ribose] polymerase 1	251699	254418	252560	270111	223088	262240	224584	252483	255793	255505	171657	143185
P09936	P09936	UCHL1_HUMAN	UCHL1	Ubiquitin carboxyl-terminal hydrolase isozyme L1	104861000	103122000	118882000	107267000	115849000	97718300	114274000	80838000	113773000	114707000	2939080	2792680
P09960	P09960	LKHA4_HUMAN	LTA4H	Leukotriene A-4 hydrolase	195354	204325	197664	229926	179957	222935	193427	216174	222083	191516	151462	175264
P09972	P09972	ALDOC_HUMAN	ALDOC	Fructose-bisphosphate aldolase C	169211	166132	182528	161677	245384	170510	158065	179905	192863	193633	203208	167483
P0C0L4;P0C0L5	P0C0L4;P0C0L5	CO4A_HUMAN;CO4B_HUMAN	C4A;C4B	Complement C4-A	42760.6	54465.4	42538.7	57470.8	52840.6	34824.1	55781	21064.3	46236.6	40882	68862.2	60029.7
P0C7H8;Q9BYR9;Q9BYT5;Q9BYU5	Q9BYT5;Q9BYU5;P0C7H8;Q9BYR9	KRA21_HUMAN;KRA22_HUMAN;KRA23_HUMAN;KRA24_HUMAN	KRTAP2-1;KRTAP2-2;KRTAP2-3;KRTAP2-4	Keratin-associated protein 2-3												5441130
P0CG29;P0CG30	P0CG30;P0CG29	GST2_HUMAN;GSTT2_HUMAN	GSTT2;GSTT2B	Glutathione S-transferase theta-2	38923.5	46204.6	27139.2	31097.1	12348.9	9887.15	61837.1	27578.3	34006	19806.4		24100.1
P0CG38	P0CG39;Q6S8J3;A5A3E0;P0CG38;Q9BYX7;P60709;P63261	POTEI_HUMAN	POTEI	POTE ankyrin domain family member I	14418200	15688900	15388300	14051500	15561300	15718400	14008600	15533000	16467700	13870600	17524800	14831600
P0DME0;Q01105	Q01105;P0DME0	SETLP_HUMAN;SET_HUMAN	SET;SETSIP	Protein SETSIP	114796	128949	214772	160445	182801	252737	127945	140811	100073	135771	261926	280573
P0DMV8;P0DMV9	P0DMV8;P0DMV9;P34931	HS71A_HUMAN;HS71B_HUMAN	HSPA1A;HSPA1B	Heat shock 70 kDa protein 1A	836567	810520	746194	750215	725683	781020	773315	794141	747357	781755	634452	542036
P0DMV8;P0DMV9;P48741	P0DMV8;P0DMV9;P48741;P17066	HS71A_HUMAN;HS71B_HUMAN;HSP77_HUMAN	HSPA1A;HSPA1B;HSPA7	Heat shock 70 kDa protein 1A	332968	419169	335592	383279	339555	263604	318789	328564	315727	352509	353651	260031
P0DN76;Q01081	P0DN76;Q01081	U2AF1_HUMAN;U2AF5_HUMAN	U2AF1;U2AF1L5	Splicing factor U2AF 35 kDa subunit-like protein	449555	512432	415135	472041	403868	439888	315481	473173	398822	337405	762671	519660
P0DN79;P35520	P35520;P0DN79	CBSL_HUMAN;CBS_HUMAN	CBS;CBSL	Cystathionine beta-synthase-like protein	165458	138093	160185	155960	140718	146181	116849	141869	129695	116984	75813.1	68172.5
P0DOX2	P0DOX2	IGA2_HUMAN		Immunoglobulin alpha-2 heavy chain											988963
P0DOX3	P0DOX3	IGD_HUMAN		Immunoglobulin delta heavy chain	147634	122456	66068.7	61772.3	81896.8	457211	39948.4	71494.1		344141	47432.6	57211
P0DOX5	P0DOX5	IGG1_HUMAN		Immunoglobulin gamma-1 heavy chain	279847	186277	236354	305495	222857	223986	148493	222728	230726	259947	530087	413201
P0DOY2;P0DOY3	P0DOY3;P0DOY2	IGLC2_HUMAN;IGLC3_HUMAN	IGLC2;IGLC3	Immunoglobulin lambda constant 2	85790.8	28308.5	21079	31824	39461.8	28352.9	20751	121990	21710	23173.9	986390
P0DP23;P0DP24;P0DP25	P0DP25;P0DP24;P0DP23	CALM1_HUMAN;CALM2_HUMAN;CALM3_HUMAN	CALM1;CALM2;CALM3	Calmodulin-1	206537	168342	202538	137376	175726	380109	170933	202509	190762	138360	176005	310308
P0DP23;P0DP24;P0DP25;P27482	P0DP25;P0DP24;P0DP23;P27482	CALL3_HUMAN;CALM1_HUMAN;CALM2_HUMAN;CALM3_HUMAN	CALM1;CALM2;CALM3;CALML3	Calmodulin-1	276225	155576	213041	126712	193662	275495	116070	165200	156542	145786	262813	267913
P10114	P10114	RAP2A_HUMAN	RAP2A	Ras-related protein Rap-2a	23065.7	16223	12870.3	15641.6	16472.2	19910.1	19321.4		28194.3	19935.2
P10114;P61225;Q9Y3L5	P61225;P10114;Q9Y3L5	RAP2A_HUMAN;RAP2B_HUMAN;RAP2C_HUMAN	RAP2A;RAP2B;RAP2C	Ras-related protein Rap-2a	92481.3	118481	91481.7	83520.2	55007.4	65955.1	108441	88633.7	74199.3	117257	45336.4	57483.9
P10155	P10155	RO60_HUMAN	RO60	60 kDa SS-A/Ro ribonucleoprotein	154888	149048	144964	149649	145092	157111	160265	148785	145322	171135	105272	122078
P10253	P10253	LYAG_HUMAN	GAA	Lysosomal alpha-glucosidase	29930.7	55942.9	43125.7	53376.6	57292.4	51816.3	45776.8	56127		37356.5	58897.3	58002.6
P10301	P10301	RRAS_HUMAN	RRAS	Ras-related protein R-Ras	103119	77307.1	82921.9	80556.4	81945.3	101684	96951.8	90593.8	76396.2	82394.2	59782.8	36250.5
P10301;P62070	P10301;P62070	RRAS2_HUMAN;RRAS_HUMAN	RRAS;RRAS2	Ras-related protein R-Ras	183263	170748	201034	212977	157008	183310	154093	153429	194637	268306	110161	69117.9
P10398;P15056	P04049;P10398;P15056	ARAF_HUMAN;BRAF_HUMAN	ARAF;BRAF	Serine/threonine-protein kinase A-Raf	163388	149806	125182	150187	150048	148027	134207	134581	181406	144394	74548	98722.7
P10515	P10515	ODP2_HUMAN	DLAT	Dihydrolipoyllysine-residue acetyltransferase component of pyruvate dehydrogenase complex, mitochondrial	427103	492265	484722	522033	505123	495919	491931	493995	532180	466569	468118	546071
P10599	P10599	THIO_HUMAN	TXN	Thioredoxin	1466360	441615	376455	292144	543791	496192	373201	857239	362598	412579	1029550	826749
P10606	P10606	COX5B_HUMAN	COX5B	Cytochrome c oxidase subunit 5B, mitochondrial	23192.5	21079.7	45629.5	50981.4	35381.6	76359.9	16388	30670.5	13423.5
P10619	P10619	PPGB_HUMAN	CTSA	Lysosomal protective protein	58010.3	7780.25			11225.7			7946.62	13926.7		19018	19433.5
P10643	P10643	CO7_HUMAN	C7	Complement component C7	145442	144204	151000	153072	132141	147238	136455	146676	136993	160639	100621	85153
P10768	P10768	ESTD_HUMAN	ESD	S-formylglutathione hydrolase	360580	320891	320365	145842	324791	362566	240430	280882	371470	198744	498176	366795
P10809	P10809	CH60_HUMAN	HSPD1	60 kDa heat shock protein, mitochondrial	258430	303160	352598	285073	273658	451262	207583	305361	330027	199834	393014	443733
P10915	P10915	HPLN1_HUMAN	HAPLN1	Hyaluronan and proteoglycan link protein 1	21875.5	39523.5	41488.8	28623.7	32081.9	47870.4	46478.9	13604.3	45291.8	24220.7	69395.1	49789.7
P11021	P11021	BIP_HUMAN	HSPA5	Endoplasmic reticulum chaperone BiP	1305670	1351110	1306540	1270130	1286840	1443010	1255230	1349130	1295530	1277520	1582820	1568570
P11021;P11142	P0DMV8;P0DMV9;P34931;P11021;P11142;P54652	BIP_HUMAN;HSP7C_HUMAN	HSPA5;HSPA8	Endoplasmic reticulum chaperone BiP	1238530	1728570	1472470	668412	1465640	1623460	1131710	1566400	1173390	1535880	1686110	2085000
P11142	P11142	HSP7C_HUMAN	HSPA8	Heat shock cognate 71 kDa protein	4050320	4115230	4352750	4170920	4156470	4446400	4129900	4280600	4229060	4084300	3840020	3967510
P11142;P38646	P38646;P11142;P54652	GRP75_HUMAN;HSP7C_HUMAN	HSPA8;HSPA9	Heat shock cognate 71 kDa protein	575513	579396	278819	504427	411490	456987	576437	461906	542475	497075	215319	241719
P11166	P11166	GTR1_HUMAN	SLC2A1	Solute carrier family 2, facilitated glucose transporter member 1	78955.9	93889.1	106522	112262	103825	92681	124945	83459.1	87214	137937	41347	72160.2
P11171	P11171;Q9H4G0;Q9Y2J2	EPB41_HUMAN	EPB41	Protein 4.1	129002	120061	119034	110850	108208	91755.8	110544	98940.5	139305	105948	50870.9	111059
P11172	P11172	UMPS_HUMAN	UMPS	Uridine 5'-monophosphate synthase	64354.3	69455.4	78014.4	76264.3	44810.1	68171.7	56217.3	53966.4	50673	65758.3	98549.2	95857
P11177	P11177	ODPB_HUMAN	PDHB	Pyruvate dehydrogenase E1 component subunit beta, mitochondrial	385184	333645	344296	355460	346599	350101	389988	333424	353574	367111	279042	266117
P11216	P11216	PYGB_HUMAN	PYGB	Glycogen phosphorylase, brain form	2819950	3069930	2974260	3236850	2789450	2859410	2866520	2724500	2679720	2692800	2265840	2561870
P11216;P11217	P11217;P06737;P11216	PYGB_HUMAN;PYGM_HUMAN	PYGB;PYGM	Glycogen phosphorylase, brain form	186222	226296	205850	184264	196906	214485	171506	209092	208193	191465	223845	198255
P11233	P11233	RALA_HUMAN	RALA	Ras-related protein Ral-A	33705.4	49965.1	52551.5	55157.2	61373	41128.6	46760	69877.2	49909.9	44638.6	33159.8	22814.2
P11233;P11234	P11233;P11234	RALA_HUMAN;RALB_HUMAN	RALA;RALB	Ras-related protein Ral-A	289117	263362	299060	268843	279444	262895	239360	250210	271749	238235	209185	149642
P11234	P11234	RALB_HUMAN	RALB	Ras-related protein Ral-B	3978.75		35321.2	21165		41624.5	17689.1	20179.9	11535	25924.2
P11279	P11279	LAMP1_HUMAN	LAMP1	Lysosome-associated membrane glycoprotein 1	176551	87002.1	73282.5	71295.3	115260	95012.8	93160.6	125852	113459	109399	133620	96428.4
P11310	P11310	ACADM_HUMAN	ACADM	Medium-chain specific acyl-CoA dehydrogenase, mitochondrial	301649	326041	313293	317165	304471	276718	263518	305789	324746	292370	254323	282624
P11388	P11388	TOP2A_HUMAN	TOP2A	DNA topoisomerase 2-alpha	237269	220723	175780	175356	251926	205314	139858	207113	209775	239102	124467	148681
P11388;Q02880	Q02880;P11388	TOP2A_HUMAN;TOP2B_HUMAN	TOP2A;TOP2B	DNA topoisomerase 2-alpha	132515	137183	141980	127575	120616	120466	125419	137691	112785	137136	110657	120637
P11413	P11413	G6PD_HUMAN	G6PD	Glucose-6-phosphate 1-dehydrogenase	327433	351604	328372	324926	312005	341770	310957	315775	318053	327396	279047	274691
P11498	P11498	PYC_HUMAN	PC	Pyruvate carboxylase, mitochondrial	129629	108975	113098	127007	103968	132486	132499	124530	128172	130915	90765.3	87785
P11586	P11586	C1TC_HUMAN	MTHFD1	C-1-tetrahydrofolate synthase, cytoplasmic	162306	166427	150540	158968	141770	172536	154277	156049	166605	141618	148165	113858
P11717	P11717	MPRI_HUMAN	IGF2R	Cation-independent mannose-6-phosphate receptor	66279.9	65387.6	60724.3	53367.9	76601.6	71010.4	62008.4	52452.5	66861	74269.1	28991.8	39453.2
P11766	P11766	ADHX_HUMAN	ADH5	Alcohol dehydrogenase class-3	570875	546372	518219	534924	554701	504967	496932	521753	568246	491353	500926	563560
P11802	P11802	CDK4_HUMAN	CDK4	Cyclin-dependent kinase 4	22358.8	18852	24829.4	18613.7	18351.9	13204	25334.5	19646.1	22054.2	16377.8		17947.7
P11908	P21108;P11908	PRPS2_HUMAN	PRPS2	Ribose-phosphate pyrophosphokinase 2	328232	371120	168580	361078	266961	340536	287615	295851	360529	341092	325244	345701
P11908;P60891	P60891;P21108;P11908	PRPS1_HUMAN;PRPS2_HUMAN	PRPS1;PRPS2	Ribose-phosphate pyrophosphokinase 2	292939	297301	273273	304303	278855	299657	287844	306114	360221	276522	396599	395438
P11940	P11940;Q4VXU2	PABP1_HUMAN	PABPC1	Polyadenylate-binding protein 1	548501	536457	505846	507624	513140	513836	498882	535623	513307	504735	487677	464585
P11940;Q13310	P11940;Q13310	PABP1_HUMAN;PABP4_HUMAN	PABPC1;PABPC4	Polyadenylate-binding protein 1	379994	406019	433334	417642	362077	417997	413436	357217	425971	372279	301424	345763
P12004	P12004	PCNA_HUMAN	PCNA	Proliferating cell nuclear antigen	2004250	1826130	1944140	1972080	1921180	1932460	1994440	2040420	2006150	1990870	1548610	1657940
P12035	P12035	K2C3_HUMAN	KRT3	Keratin, type II cytoskeletal 3	451859	185185	778331		283387			187265				124086
P12035;P19013	P12035;P19013	K2C3_HUMAN;K2C4_HUMAN	KRT3;KRT4	Keratin, type II cytoskeletal 3	639520		39344	38602.6	70768.8		112047	79698.2		86632.2
P12035;P19013;Q3SY84	P12035;Q86Y46;P19013;Q7RTS7;Q3SY84	K2C3_HUMAN;K2C4_HUMAN;K2C71_HUMAN	KRT3;KRT4;KRT71	Keratin, type II cytoskeletal 3	241535		25240.3	10861.2	42634.8		31408.6			37594.4
P12035;P19013;Q3SY84;Q8N1N4	P12035;Q86Y46;P19013;Q7RTS7;Q8N1N4;Q3SY84	K2C3_HUMAN;K2C4_HUMAN;K2C71_HUMAN;K2C78_HUMAN	KRT3;KRT4;KRT71;KRT78	Keratin, type II cytoskeletal 3	393827	54872.5	76773.2	45085.5	85927.9	45569.8	92480.4	165235	57555.3	64577	187887	122241
P12035;P35908	P12035;Q01546;P35908	K22E_HUMAN;K2C3_HUMAN	KRT2;KRT3	Keratin, type II cytoskeletal 3	960287	300340	586565	238307	746975	390908	329981	1112840	379666	351803	1154610	544686
P12035;P35908;Q5XKE5	Q5XKE5;P12035;Q01546;P35908	K22E_HUMAN;K2C3_HUMAN;K2C79_HUMAN	KRT2;KRT3;KRT79	Keratin, type II cytoskeletal 3	10532300	4310510	3573420	1983220	6941060	2412350	3097590	10082200	3681450	3341650	11419600	5474930
P12081	P12081;P49590	HARS1_HUMAN	HARS1	Histidine--tRNA ligase, cytoplasmic	463412	448309	410296	406118	441723	458540	402878	477751	413511	414102	388671	404257
P12235	P12235	ADT1_HUMAN	SLC25A4	ADP/ATP translocase 1	108841	116303	122463	116118	88942.8	102702	113796	101756	119565	99683	78452.4	81497.7
P12235;P12236	P12236;P12235	ADT1_HUMAN;ADT3_HUMAN	SLC25A4;SLC25A6	ADP/ATP translocase 1	1498180	1257340	1684020	670958	1990590	1916130	1762820	1761170	1421050	1463850	1060220	1573630
P12236	P12236	ADT3_HUMAN	SLC25A6	ADP/ATP translocase 3	1258650	895118	717098	823304	781516	852788	712199	1096310	1016460	694048	629227	585723
P12268	P12268	IMDH2_HUMAN	IMPDH2	Inosine-5'-monophosphate dehydrogenase 2	367575	379171	341489	366105	349431	352996	323448	290059	316999	333828	366436	356664
P12268;P20839	P20839;P12268	IMDH1_HUMAN;IMDH2_HUMAN	IMPDH1;IMPDH2	Inosine-5'-monophosphate dehydrogenase 2	109541	119616	134260	118286	128731	145773	114500	124717	120276	91808.1	113798	128080
P12273	P12273	PIP_HUMAN	PIP	Prolactin-inducible protein	408344	410951	264637	192138	571078	715875	401874	467522	174025	419826	4335240	472235
P12277	P12277	KCRB_HUMAN	CKB	Creatine kinase B-type	365635	376293	357498	385139	353284	493999	346573	370462	384262	333041	310093	330764
P12532	P12532	KCRU_HUMAN	CKMT1A	Creatine kinase U-type, mitochondrial	44493.3	28902.2	61435.5	51596.1	73438.4	89913	50154.5	66750.4	62636.9	55787.9	78789.9	71977.6
P12694	P12694	ODBA_HUMAN	BCKDHA	2-oxoisovalerate dehydrogenase subunit alpha, mitochondrial	84412.3	70673.9	74118.6	78169.9	71298.1	68082	65389.8	81606.6	68984.3	95645.1	29559	51617
P12931	P12931;P07947;P06241	SRC_HUMAN	SRC	Proto-oncogene tyrosine-protein kinase Src	278605	254247	297018	275851	297447	257562	264867	290986	284369	282242	153915	229700
P12955	P12955	PEPD_HUMAN	PEPD	Xaa-Pro dipeptidase	42813.6	27601.9	28679.4	22406.7	53169.1	49213.4	28446.6	50878.5	35383.1	16530.1	48051.7	58499.6
P12956	P12956	XRCC6_HUMAN	XRCC6	X-ray repair cross-complementing protein 6	1942800	2062940	2002030	1915170	1962710	1962240	1940340	1963060	2110900	1916980	1180960	1244500
P13010	P13010	XRCC5_HUMAN	XRCC5	X-ray repair cross-complementing protein 5	888603	924848	861419	874739	803455	849292	818295	826863	864478	788986	502773	427356
P13473	P13473	LAMP2_HUMAN	LAMP2	Lysosome-associated membrane glycoprotein 2	212004	115132	101123	70283.2	93736.4	113136	75972.6	102531	77953.7	96775.1	93692.1	118085
P13489	P13489	RINI_HUMAN	RNH1	Ribonuclease inhibitor	595847	650331	588152	645152	615416	636125	591483	688368	649414	625364	549639	601610
P13591	P13591	NCAM1_HUMAN	NCAM1	Neural cell adhesion molecule 1	36566.7	20065	39593.3	40831.5	36557.5	23753.6	38629.1	44497.7	21108.3	45540.1	37500.3	12613
P13639	P13639	EF2_HUMAN	EEF2	Elongation factor 2	3654040	3699540	3595270	3643200	3616190	3591380	3620640	3652120	3586830	3607280	3244390	3292990
P13639;Q15029	Q15029;P13639	EF2_HUMAN;U5S1_HUMAN	EEF2;EFTUD2	Elongation factor 2	3958760	3877810	4015900	4178020	3939840	4028360	3945110	4293380	3811630	3774400	3980960	4069810
P13645	P13645	K1C10_HUMAN	KRT10	Keratin, type I cytoskeletal 10	78930400	37118700	32734500	14937400	48681700	23435000	34004400	67368500	37242500	34632800	105887000	54683900
P13645;P13646	P13646;P13645	K1C10_HUMAN;K1C13_HUMAN	KRT10;KRT13	Keratin, type I cytoskeletal 10	8426500	2089660	2489440	1225870	4611200	1479210	3281300	4493780	4731380	3010130	12129700	5164810
P13645;P13646;P19012	Q7Z3Y7;Q7Z3Y8;P13646;P19012;P13645;Q2M2I5	K1C10_HUMAN;K1C13_HUMAN;K1C15_HUMAN	KRT10;KRT13;KRT15	Keratin, type I cytoskeletal 10	18547.6	36038.7					33601.1		33748.8		79989.4	24221.4
P13646	P13646	K1C13_HUMAN	KRT13	Keratin, type I cytoskeletal 13	259163	995408	541358	546498	875952	76820.6	1547300	425387	192678	1526300	4607650
P13646;P19012	P13646;Q99456;P19012	K1C13_HUMAN;K1C15_HUMAN	KRT13;KRT15	Keratin, type I cytoskeletal 13	870088	36768	704383	1170840	1514570	145176	2847160	1152820	39808.8	2994660	8479450	216348
P13647	P13647	K2C5_HUMAN	KRT5	Keratin, type II cytoskeletal 5	10158200	5859250	4364390	3057630	7915640	5350070	6332760	10787200	5876350	6211030	20353000	9339430
P13667	P13667	PDIA4_HUMAN	PDIA4	Protein disulfide-isomerase A4	765051	759336	808180	748218	757626	816212	798359	732476	769283	758020	360736	341343
P13674	P13674	P4HA1_HUMAN	P4HA1	Prolyl 4-hydroxylase subunit alpha-1	327308	349228	333054	295267	321980	347587	328242	316397	343307	316652	321669	328589
P13716	P13716	HEM2_HUMAN	ALAD	Delta-aminolevulinic acid dehydratase	276615	234710	247960	239933	266946	263876	246195	291219	233888	263191	410848	442507
P13796	P13796	PLSL_HUMAN	LCP1	Plastin-2	117511	132036	139708	115299	150686	108949	105162	157402	114697	97815.2	144088	170114
P13796;P13797	P13796;P13797	PLSL_HUMAN;PLST_HUMAN	LCP1;PLS3	Plastin-2	360207	317289	278267	364149	303783	270220	259285	225491	292114	292630	473069	411712
P13797	P13797	PLST_HUMAN	PLS3	Plastin-3	111415	81405.8	69503.7	79036.2	82619.7	91802.6	77729.6	71949.5	61178.2	68714.4	143918	79801.8
P13798	P13798	ACPH_HUMAN	APEH	Acylamino-acid-releasing enzyme	263270	246246	250480	238112	243530	277114	252902	245304	218155	244576	190303	208429
P13804	P13804	ETFA_HUMAN	ETFA	Electron transfer flavoprotein subunit alpha, mitochondrial	183228	208540	219144	141740	199202	224703	226329	193421	239990	220904	129581	129519
P13807	P13807	GYS1_HUMAN	GYS1	Glycogen [starch] synthase, muscle	32530.7	40124.7	40549.5	35702.4	37035.5	41525.8	38449.4	28228.5	35856.5	50953.6	37869.1	36269.7
P13929	P13929	ENOB_HUMAN	ENO3	Beta-enolase	201208	201982	158585	224063	202702	166862	150891	246176	182966	159398	286952	310396
P14091	P14091	CATE_HUMAN	CTSE	Cathepsin E	105951	127737	108893	107468	89130.9	93353.9	72481.9	112033	92700.8	114305	207180	172342
P14174	P14174	MIF_HUMAN	MIF	Macrophage migration inhibitory factor	2568850	2438220	2235090	2387940	2770380	2621620	2736990	2639470	2031250	2707620	2219170	2665340
P14314	P14314	GLU2B_HUMAN	PRKCSH	Glucosidase 2 subunit beta	114723	123899	142135	101710	97158.9	152854	104231	116945	95224.9	93284.1	114372	136310
P14324	P14324	FPPS_HUMAN	FDPS	Farnesyl pyrophosphate synthase	156882	135998	126186	162062	146561	152019	141133	140738	156355	133794	127824	119409
P14406	P14406	CX7A2_HUMAN	COX7A2	Cytochrome c oxidase subunit 7A2, mitochondrial	226479	240831	253444	136033	184211	261547	167323	132240	160102	231540	204047	151710
P14550	P14550	AK1A1_HUMAN	AKR1A1	Aldo-keto reductase family 1 member A1	32686.6	11435.8	34617.4	27439.4	29022.6	46479.8	15095.3	29546.8	33650.5		43898.9	20219.8
P14618	P14618	KPYM_HUMAN	PKM	Pyruvate kinase PKM	23893800	25714800	24320200	24651100	25457200	24659700	23856700	24376400	24800700	23509600	22317500	22672700
P14625	P14625	ENPL_HUMAN	HSP90B1	Endoplasmin	5490490	5760230	5759690	5855310	5812820	6048290	5358550	5808280	5916500	5480790	6864550	7539440
P14678;P63162	P63162;P14678	RSMB_HUMAN;RSMN_HUMAN	SNRPB;SNRPN	Small nuclear ribonucleoprotein-associated proteins B and B'	473574	506636	451937	462160	385422	483394	543164	439006	446207	555473	381481	411146
P14735	P14735	IDE_HUMAN	IDE	Insulin-degrading enzyme	2716250	1583240	1487420	1463210	1567280	1566040	1688080	1733820	1495730	1509870	2071850	1937260
P14866	P14866	HNRPL_HUMAN	HNRNPL	Heterogeneous nuclear ribonucleoprotein L	512914	424005	491017	468728	462225	510167	533384	488038	450738	479436	373248	405734
P14866;Q8WVV9	Q8WVV9;P14866	HNRLL_HUMAN;HNRPL_HUMAN	HNRNPL;HNRNPLL	Heterogeneous nuclear ribonucleoprotein L	108792	86763.4	123821	157382	137118	144717	148920	91359.9	113100	130695	123324	68144.3
P14868	P14868	SYDC_HUMAN	DARS1	Aspartate--tRNA ligase, cytoplasmic	1664200	1695040	1683410	1742190	1710450	1647910	1638620	1738050	1710000	1684910	1338420	1380850
P14923	P14923	PLAK_HUMAN	JUP	Junction plakoglobin	1298340	996366	575346	441568	1007270	655009	907892	1545380	766362	935863	3374030	1029430
P14923;P35222	P14923;P35222	CTNB1_HUMAN;PLAK_HUMAN	CTNNB1;JUP	Junction plakoglobin	827398	650725	333354	309711	448264	358099	531798	721616	374788	522428	1699750	607946
P15056	P04049;P15056	BRAF_HUMAN	BRAF	Serine/threonine-protein kinase B-raf	36837.8		29746.3	73311.8				119124	32057.8	122561
P15104	P15104	GLNA_HUMAN	GLUL	Glutamine synthetase	295657		132578						161533		153196
P15121	P15121	ALDR_HUMAN	AKR1B1	Aldo-keto reductase family 1 member B1	3888280	4039350	3904700	3889540	3892180	3682500	3793820	3937280	4058980	3803690	2799770	2876340
P15153	P15153	RAC2_HUMAN	RAC2	Ras-related C3 botulinum toxin substrate 2	59371.9	89277.1	66035.8	45014.4	76676.9	69968.7	96208.1	75409.5	85711.5	54447.6	75771	118671
P15153;P60763;P60953;P63000;P84095	P17081;P63000;P15153;P60763;Q9H4E5;P84095;P60953	CDC42_HUMAN;RAC1_HUMAN;RAC2_HUMAN;RAC3_HUMAN;RHOG_HUMAN	CDC42;RAC1;RAC2;RAC3;RHOG	Ras-related C3 botulinum toxin substrate 2	732906	519531	601184	632674	618319	597301	767963	583584	535562	512754	335374	276436
P15153;P60763;P63000	P63000;P15153;P60763	RAC1_HUMAN;RAC2_HUMAN;RAC3_HUMAN	RAC1;RAC2;RAC3	Ras-related C3 botulinum toxin substrate 2	1904880	1831040	1865110	1853180	1998190	1842290	1973260	1878200	1829440	1926370	1246030	1297070
P15170	P15170	ERF3A_HUMAN	GSPT1	Eukaryotic peptide chain release factor GTP-binding subunit ERF3A	124694	132959	109408	120300	96635.2	124880	122021	135850	134293	119082	94870.7	83462.1
P15170;Q8IYD1	Q8IYD1;P15170	ERF3A_HUMAN;ERF3B_HUMAN	GSPT1;GSPT2	Eukaryotic peptide chain release factor GTP-binding subunit ERF3A	155121	148986	146853	166439	120943	149051	126154	135831	130389	134310	91778.5	170933
P15291	P15291	B4GT1_HUMAN	B4GALT1	Beta-1,4-galactosyltransferase 1	35036.2		51520.1		43512.2		42231.1	45296	49318.1	38871.2	50570.2	38725.7
P15311	P15311	EZRI_HUMAN	EZR	Ezrin	333571	330985	341401	305824	377789	347688	368370	311315	307909	351444	359188	294898
P15374	P15374	UCHL3_HUMAN	UCHL3	Ubiquitin carboxyl-terminal hydrolase isozyme L3	25832400	24722200	25731200	24493300	25456900	24151400	27649500	24881500	26090400	29052900	94796.6	139615
P15531	P15531	NDKA_HUMAN	NME1	Nucleoside diphosphate kinase A	242088	240101	242675	226263	230402	305558	192894	220962	237408	191793	241004	255543
P15531;P22392	P15531;P22392;O60361	NDKA_HUMAN;NDKB_HUMAN	NME1;NME2	Nucleoside diphosphate kinase A	804365	807664	800458	820053	786903	978175	727147	833905	825161	706939	1163860	1269270
P15559	P15559	NQO1_HUMAN	NQO1	NAD(P)H dehydrogenase [quinone] 1	77225.9	78337.1	54669.4	69472.3	85487.5	55115.5	92140.1	75353.9	66090.1	79710.6	46212	39043.6
P15586	P15586	GNS_HUMAN	GNS	N-acetylglucosamine-6-sulfatase			12076.2	15062.1		22513.1	10232.1		20289.7		13127.1
P15880	P15880	RS2_HUMAN	RPS2	40S ribosomal protein S2	1770190	1851510	1796930	1707390	1876040	1695780	1473400	1721150	1757100	1437160	1826480	1657020
P15882	P15882	CHIN_HUMAN	CHN1	N-chimaerin	55092.9	68516.8	64234.2	48942.7	68844.3	48867.8	50528.9	63716.2	59039.5	59734.9	35252.7	26684.1
P15924	P15924	DESP_HUMAN	DSP	Desmoplakin	1648570	1060620	622657	417978	1130650	770758	1032670	1697590	777748	997942	3854800	1023460
P15927	P15927	RFA2_HUMAN	RPA2	Replication protein A 32 kDa subunit	194814	217017	206325	191881	206222	203174	198544	203278	188471	179087	152780	189016
P16152	P16152	CBR1_HUMAN	CBR1	Carbonyl reductase [NADPH] 1	307933	291385	295109	287804	281594	300310	274019	299894	309869	297301	299799	276668
P16278	P16278	BGAL_HUMAN	GLB1	Beta-galactosidase	303306	247779	310480	315254	267136	257034	280241	290504	286375	272154	135515	215182
P16401	P16401	H15_HUMAN	H1-5	Histone H1.5	314236	783277	345666	607036	378478	681143	1264600	1048790	435731	1126010	446270	474785
P16401;P16402;P16403	P16401;P16403;P16402;Q02539;P10412	H12_HUMAN;H13_HUMAN;H15_HUMAN	H1-2;H1-3;H1-5	Histone H1.5	55239.4	49841.7	40448.7	58464.2	51546.5	68139.4	83404.8	71207.3	60575.8	98560.9	29499.9	62676.6
P16401;P16403	P16401;P16403;P16402;Q02539;P10412;P22492	H12_HUMAN;H15_HUMAN	H1-2;H1-5	Histone H1.5	47604	28422.9				60898.4	93885		16423.1	10907.8	119763
P16402;P16403	P16403;P16402;P10412	H12_HUMAN;H13_HUMAN	H1-2;H1-3	Histone H1.3	469747	733830	410682	701526	402555	672648	995272	959019	513145	987179	540070	567761
P16403	P16403	H12_HUMAN	H1-2	Histone H1.2	38355.2	47006.7	34932.6	34259	8227.75	31741.5	85435.6	122848	28125.8	93685.8	10681.8
P16435	P16435	NCPR_HUMAN	POR	NADPH--cytochrome P450 reductase	176564	181298	183557	177586	161428	154221	159098	172706	164196	171453	119080	112685
P16615	P16615	AT2A2_HUMAN	ATP2A2	Sarcoplasmic/endoplasmic reticulum calcium ATPase 2	389544	430953	408867	410983	398431	434277	412263	413555	410169	401507	258319	283896
P16870	P16870	CBPE_HUMAN	CPE	Carboxypeptidase E				21233.7			17525		17439.6	23651
P16885	P16885	PLCG2_HUMAN	PLCG2	1-phosphatidylinositol 4,5-bisphosphate phosphodiesterase gamma-2	545437	510885	515571	504376	530943	511573	466697	541780	486182	452443	740224	808707
P16930	P16930	FAAA_HUMAN	FAH	Fumarylacetoacetase	60261	48436.6	37334.1	52422.5	37407.4	41498.1	51582	23172.2	61658.9	35638.4		39321.1
P16949	P16949	STMN1_HUMAN	STMN1	Stathmin	94627.4	99007.2	150371	58921.2	110918	239060	68530.4	56721.6	114560	57601.5	167459	261665
P17152	P17152	TMM11_HUMAN	TMEM11	Transmembrane protein 11, mitochondrial	79599.9	95835.4	83182.9	84401.1	91867.3	93744.7	101732	99880.7	61607.3	114284	46982.7	66256
P17174	P17174	AATC_HUMAN	GOT1	Aspartate aminotransferase, cytoplasmic	257827	253002	225934	239365	232921	222966	207304	260680	239339	228743	196418	153863
P17252	P17252	KPCA_HUMAN	PRKCA	Protein kinase C alpha type	218980	174104	225783	176644	209809	214634	197481	196009	188656	205683	87848.1	102816
P17612	P17612	KAPCA_HUMAN	PRKACA	cAMP-dependent protein kinase catalytic subunit alpha	19318.1	46526.8	36823.7	45990.7	16432.9	25024.5	22497.6	14810.6	27166.9	28732.9	18536.8	9771.45
P17612;P22694	P17612;P22694	KAPCA_HUMAN;KAPCB_HUMAN	PRKACA;PRKACB	cAMP-dependent protein kinase catalytic subunit alpha	182063	205266	160743	158626	177259	169011	182303	166219	171337	187165	160051	188790
P17655	P17655	CAN2_HUMAN	CAPN2	Calpain-2 catalytic subunit	268718	308186	294411	308965	291059	297673	294788	281239	288802	286685	235894	238472
P17706	P17706	PTN2_HUMAN	PTPN2	Tyrosine-protein phosphatase non-receptor type 2	41010.1	111812	77180	78256.3	81251.7	95146.1	85019.8	88845.2	98908.9	96832.1	27336.2	85611.3
P17812	P17812	PYRG1_HUMAN	CTPS1	CTP synthase 1	219964	258164	246539	233287	198506	233744	245050	234024	238291	224149	267998	278413
P17812;Q9NRF8	Q9NRF8;P17812	PYRG1_HUMAN;PYRG2_HUMAN	CTPS1;CTPS2	CTP synthase 1	43110.5		17217.8	29911.1	18638.5	47678				32107.4
P17844	P17844	DDX5_HUMAN	DDX5	Probable ATP-dependent RNA helicase DDX5	330620	330884	324016	338117	358436	358419	313139	347345	338293	305094	397503	361537
P17844;Q92841	Q92841;P17844	DDX17_HUMAN;DDX5_HUMAN	DDX17;DDX5	Probable ATP-dependent RNA helicase DDX5	746154	838394	750270	774300	798229	783779	669283	742121	788505	731552	997482	936283
P17858	P17858	PFKAL_HUMAN	PFKL	ATP-dependent 6-phosphofructokinase, liver type	276249	275043	254816	246492	270533	241829	244856	241590	261522	260895	189223	209776
P17858;Q01813	P17858;Q01813	PFKAL_HUMAN;PFKAP_HUMAN	PFKL;PFKP	ATP-dependent 6-phosphofructokinase, liver type	321607	329706	306551	278156	176370	317348	285901	218308	311577	265408	182240	236725
P17900	P17900	SAP3_HUMAN	GM2A	Ganglioside GM2 activator	484874	20130.9	12257.6		39542	19021.4	27683	73381.8	30993.8	33157.6	89059.4	72798.5
P17980	P17980	PRS6A_HUMAN	PSMC3	26S proteasome regulatory subunit 6A	232227	236116	247608	251728	194066	253929	238251	266433	220398	227307	222390	296251
P17987	P17987	TCPA_HUMAN	TCP1	T-complex protein 1 subunit alpha	2845400	3047810	2889000	2892960	2970500	2960880	2824310	3043810	3130460	2779140	2915380	3160600
P18077	P18077	RL35A_HUMAN	RPL35A	60S ribosomal protein L35a	2151450	2179930	2124920	2192840	2236960	2157940	2444230	2206910	2368180	2317520	1545000	1410420
P18085	P18085	ARF4_HUMAN	ARF4	ADP-ribosylation factor 4	1777170	1957610	1810170	1687110	1682120	1709630	1901940	1416350	1864150	2077390	920632	968087
P18085;P84077;P84085	P61204;P84085;P84077;P18085	ARF1_HUMAN;ARF4_HUMAN;ARF5_HUMAN	ARF1;ARF4;ARF5	ADP-ribosylation factor 4	2716940	2638210	2226220	2545080	2585450	2561360	2576190	2798310	2249170	2869890	1604180	1912820
P18124	P18124	RL7_HUMAN	RPL7	60S ribosomal protein L7	3647270	3398250	3204880	2997740	3497040	3282440	2622760	3389130	3267540	2743400	3613050	3450460
P18206	P18206	VINC_HUMAN	VCL	Vinculin	25532.6	30549.7	50348.1	45544.9	47538.3	57054.4	37865.1	58717.7	38296.1	41127.9	41085.6	73284.7
P18583	P18583	SON_HUMAN	SON	Protein SON	44165.3	53621.5	96813.3	89144.6	43993.9	74014.9	66455.6	72832.9	64119.7	71847.9	70511	108538
P18621	P18621	RL17_HUMAN	RPL17	60S ribosomal protein L17	1712890	1819020	1627860	1873560	1852760	1819370	1591940	2033180	1791810	1610950	1807330	1887250
P18669	P18669;P15259	PGAM1_HUMAN	PGAM1	Phosphoglycerate mutase 1	696071	837447	785315	723264	778880	804283	702231	768834	760938	705213	855276	779120
P18754	P18754	RCC1_HUMAN	RCC1	Regulator of chromosome condensation	693766	689703	667531	706055	667047	653163	704898	643137	659593	663892	470102	446477
P18827	P18827	SDC1_HUMAN	SDC1	Syndecan-1	951746	913086	950624	779737	870699	1116070	896755	954007	958693	791298	474645	1754350
P18858	P18858	DNLI1_HUMAN	LIG1	DNA ligase 1		14972.3	20185		7856.19	25905.7	10159.6	11051.4	29422	19134.3
P19012	P19012	K1C15_HUMAN	KRT15	Keratin, type I cytoskeletal 15	135054	6716.35		18261.8	12880.9				3129.02	11712.2	347719	28144.5
P19013	P19013	K2C4_HUMAN	KRT4	Keratin, type II cytoskeletal 4	3350830	74177	303059	382077	491241	130619	627282	554336	219383	673255	299544	63708.3
P19013;Q3SY84	Q86Y46;P19013;Q3SY84	K2C4_HUMAN;K2C71_HUMAN	KRT4;KRT71	Keratin, type II cytoskeletal 4	218554		19710.9	15956.8	20118.1		28312.8	13132.6		34767.2
P19174	P19174	PLCG1_HUMAN	PLCG1	1-phosphatidylinositol 4,5-bisphosphate phosphodiesterase gamma-1	170811	195329	181938	179646	175081	141257	143891	196655	207059	170135	127829	129338
P19338	P19338	NUCL_HUMAN	NCL	Nucleolin	387294	951839	451026	637617	392179	828049	999363	976910	446886	974746	539128	545938
P19367	P19367	HXK1_HUMAN	HK1	Hexokinase-1	577410	581784	574675	569035	541088	578776	585004	556665	539124	568164	411096	378621
P19367;P52789	P52789;P19367	HXK1_HUMAN;HXK2_HUMAN	HK1;HK2	Hexokinase-1	452407	439822	379342	409368	393192	413724	409105	410647	421681	380562	382044	357062
P19387	P19387	RPB3_HUMAN	POLR2C	DNA-directed RNA polymerase II subunit RPB3	69310.2	35223	82572.6	85474.5	90047	82877.1	83846.2	67633.2	67953.6	72534.5	53556.1	51169.9
P19388	P19388	RPAB1_HUMAN	POLR2E	DNA-directed RNA polymerases I, II, and III subunit RPABC1	115286	150624	138742	140271	130535	128486	120612	125971	130631	110866	96546	74042.2
P19447	P19447	ERCC3_HUMAN	ERCC3	General transcription and DNA repair factor IIH helicase subunit XPB	26540.7	49477	58535.6			27738.5	26482		23975	102787	56885.5	21744.2
P19525	P19525	E2AK2_HUMAN	EIF2AK2	Interferon-induced, double-stranded RNA-activated protein kinase	351322	360171	335023	339088	329878	336025	393114	332029	379339	353833	135968	161955
P19623	P19623	SPEE_HUMAN	SRM	Spermidine synthase	1253410	1199770	1337500	1293700	1192660	1215090	1302380	1305700	1294860	1305010	1457740	1586850
P20042	P20042	IF2B_HUMAN	EIF2S2	Eukaryotic translation initiation factor 2 subunit 2	114834	109762	115160	128921	95892.6	118983	121420	121200	112685	113378	113730	109385
P20061	P20061	TCO1_HUMAN	TCN1	Transcobalamin-1											326372
P20073	P20073	ANXA7_HUMAN	ANXA7	Annexin A7	34424.7	22548.3	14099.2	19555.7	13858	20026.2	11833.2	21166.1	12525.1	12067	29471.7
P20336	P20336	RAB3A_HUMAN	RAB3A	Ras-related protein Rab-3A	171343	172219	162068	175649	146243	148140	162140	145208	170946	182912	71674.2	48129.5
P20338	P20338	RAB4A_HUMAN	RAB4A	Ras-related protein Rab-4A	185653	149543	184285	152732	187713	153603	170565	160862	172817	154431	91179.4	108531
P20339	P20339	RAB5A_HUMAN	RAB5A	Ras-related protein Rab-5A	432701	416114	452395	386266	363859	400277	440765	399109	370944	453148	172464	271337
P20339;P51148;P61020	P20339;P61020;P51148	RAB5A_HUMAN;RAB5B_HUMAN;RAB5C_HUMAN	RAB5A;RAB5B;RAB5C	Ras-related protein Rab-5A	2311110	2271550	2373170	2489520	2575440	2387860	2206310	2340310	2418320	2343050	1751440	1699520
P20340	P20340	RAB6A_HUMAN	RAB6A	Ras-related protein Rab-6A	493138	479763	460696	451876	418706	447329	468434	510408	464932	521215	210104	306404
P20340;Q9NRW1	Q9NRW1;P20340	RAB6A_HUMAN;RAB6B_HUMAN	RAB6A;RAB6B	Ras-related protein Rab-6A	976478	941402	968495	929491	1021150	977590	984159	1008520	972335	1054390	639709	591426
P20618	P20618	PSB1_HUMAN	PSMB1	Proteasome subunit beta type-1	1180810	1136630	1091390	1052400	1010530	1139480	1079190	1110270	1158780	1140540	577003	654714
P20645	P20645	MPRD_HUMAN	M6PR	Cation-dependent mannose-6-phosphate receptor	116984	112451	109582	104856	79331.6	121670	127943	111698	128450	81457.2	63875.5	72878.3
P20711	P20711	DDC_HUMAN	DDC	Aromatic-L-amino-acid decarboxylase	287858	260555	231477	262218	250027	231613	235477	225720	239066	245895	179385	192832
P20742	P20742	PZP_HUMAN	PZP	Pregnancy zone protein	58151.5	42144.5	41969.1	38750.7	32332.4	37914.2	36448.2	57013.1	53131.6	30891.8	35142.1	25515.9
P20839	P20839	IMDH1_HUMAN	IMPDH1	Inosine-5'-monophosphate dehydrogenase 1	136954	135017	196953	177691	154413	175111	184354	134048	179871	174781	123605	82673.6
P20930	P20930	FILA_HUMAN	FLG	Filaggrin	3060470	455401	272123	208651	390783	486582	288223	460577	296395	229062	1151820	644528
P20962	P20962	PTMS_HUMAN	PTMS	Parathymosin	13721.7	16055.6	42283.9			76717.3		43079.6				40906.6
P21127	Q13882;Q9UQ88;P21127	CD11B_HUMAN	CDK11B	Cyclin-dependent kinase 11B	72261.5	98396.1	100423	117418	84082.5	107852	83846.2	101634	104029	70830.7	135208	117057
P21266	P21266	GSTM3_HUMAN	GSTM3	Glutathione S-transferase Mu 3	105089	94649.4	100813	90689.9	71143.5	89020	91369.9	85776.9	61001.9	64478.6	97474.3	100886
P21281	P21281	VATB2_HUMAN	ATP6V1B2	V-type proton ATPase subunit B, brain isoform	1420110	1520440	1311760	1318430	1403920	1398270	1325340	1554560	1349770	1383970	1328100	1299320
P21291	P21291	CSRP1_HUMAN	CSRP1	Cysteine and glycine-rich protein 1	24055.3	28294.7	27403.2	37231.2	36036.1	26797.7	31663.2	30180.5	22752.3	25120	35252.3	43424.5
P21333	P21333	FLNA_HUMAN	FLNA	Filamin-A	161219	151573	182930	172105	164861	206192	173303	173511	157429	163113	234858	226306
P21333;Q14315	Q14315;P21333	FLNA_HUMAN;FLNC_HUMAN	FLNA;FLNC	Filamin-A	69169.7	62897.2	67169	75194.5	41402.7	48200.6	27303.6	74076.5	11947.7	67650.9	116361	104088
P21399	P21399	ACOC_HUMAN	ACO1	Cytoplasmic aconitate hydratase	58980.6	78412.5	89231.2	96236.4	92664	83690.6	86258	94902.3	76679.9	81274.3	80708.2	74081.2
P21796	P21796	VDAC1_HUMAN	VDAC1	Voltage-dependent anion-selective channel protein 1	8976720	8956840	8751620	8739910	9291140	8831640	9619850	8731070	8919640	9923790	5693910	5417560
P21912	P21912	SDHB_HUMAN	SDHB	Succinate dehydrogenase [ubiquinone] iron-sulfur subunit, mitochondrial	21715.4	17847	18324.4	16127.9	30683.6	43046.8	26158	29873.3	25913.1	11094.3	38375.2	34697.6
P21953	P21953	ODBB_HUMAN	BCKDHB	2-oxoisovalerate dehydrogenase subunit beta, mitochondrial	146780	199314	185294	172810	151621	185822	167600	145705	180094	208515	124881	143773
P22033	P22033	MUTA_HUMAN	MMUT	Methylmalonyl-CoA mutase, mitochondrial	15263.6		59982	45421.6	33139.8	40710	52429.5	25373.2	39847.9	39305.2	45079.5	24105.8
P22059	P22059	OSBP1_HUMAN	OSBP	Oxysterol-binding protein 1	109224	122105	117380	123919	115390	110536	121576	120863	121324	130139	75751.7	111238
P22061	P22061	PIMT_HUMAN	PCMT1	Protein-L-isoaspartate(D-aspartate) O-methyltransferase	169502	206867	153868	158142	186413	229953	178694	152364	173482	183792	249958	229811
P22102	P22102	PUR2_HUMAN	GART	Trifunctional purine biosynthetic protein adenosine-3	486485	499547	521065	532776	516025	527383	505615	501607	526082	481709	327196	349388
P22234	P22234	PUR6_HUMAN	PAICS	Multifunctional protein ADE2	682563	639960	664230	574082	603387	654887	562860	641837	612708	553946	537257	528859
P22314	P22314	UBA1_HUMAN	UBA1	Ubiquitin-like modifier-activating enzyme 1	645195	690961	636450	691831	646759	762430	641482	695461	652312	637297	678006	725556
P22392	P22392;O60361	NDKB_HUMAN	NME2	Nucleoside diphosphate kinase B	580448	709602	567193	569474	614653	815660	599474	757043	671528	558985	837308	918226
P22528;P35321	P22528;P35321	SPR1A_HUMAN;SPR1B_HUMAN	SPRR1A;SPRR1B	Cornifin-B		52180.4		29620.4	67961.4	38307.6	57590.6	36616.8		44333.3	176634
P22570	P22570	ADRO_HUMAN	FDXR	NADPH:adrenodoxin oxidoreductase, mitochondrial	86964	77477.5	90316.9	83092.6	61709.5	78347.2	74954.5	79668.1	97937.4	78988	60589.6	69501.3
P22626	P22626	ROA2_HUMAN	HNRNPA2B1	Heterogeneous nuclear ribonucleoproteins A2/B1	1201660	1261500	1180350	1309660	1162330	1377940	1002970	1161490	1146670	1010940	1159620	1267670
P22694	P22694	KAPCB_HUMAN	PRKACB	cAMP-dependent protein kinase catalytic subunit beta	31478.6	43660.3	60083.7	34053.8	21350.3	25799.2	42673.4	37344.9	41509.6	44794.4	14077	18862.7
P22695	P22695	QCR2_HUMAN	UQCRC2	Cytochrome b-c1 complex subunit 2, mitochondrial	126190	185144	171549	157718	157631	165655	123938	151003	165226	156013	117545	115929
P22735	P22735	TGM1_HUMAN	TGM1	Protein-glutamine gamma-glutamyltransferase K	599828	163106	122787	96210.9	208041	111108	106880	231665	112650	123074	425778	270872
P22830	P22830	HEMH_HUMAN	FECH	Ferrochelatase, mitochondrial	45810.3	49485.2	73089.6	50689.6	53769.4	78539.3	57848.8	66656.9	57643.2	70540.2	16215
P23246	P23246	SFPQ_HUMAN	SFPQ	Splicing factor, proline- and glutamine-rich	81735.2	43748.3	103061	82963.3	64131.5	76606.9	47546.8	52066.1	58807.4	79638.5	106060	86608.7
P23246;Q15233	P23246;Q15233	NONO_HUMAN;SFPQ_HUMAN	NONO;SFPQ	Splicing factor, proline- and glutamine-rich	1134500	1263770	1226830	1139450	1188930	1159550	1100130	1246690	1182240	1247050	751870	841120
P23258	P23258	TBG1_HUMAN	TUBG1	Tubulin gamma-1 chain	391549	421682	373149	411321	408571	401628	392420	436420	422266	336688	371828	381674
P23284	P23284	PPIB_HUMAN	PPIB	Peptidyl-prolyl cis-trans isomerase B	693956	750078	748670	715003	721752	786518	756593	683054	719678	758070	400814	459873
P23368	P23368	MAOM_HUMAN	ME2	NAD-dependent malic enzyme, mitochondrial	192825	204896	178243	199727	169679	207577	183493	229547	224383	170276	177125	175950
P23381	P23381	SYWC_HUMAN	WARS1	Tryptophan--tRNA ligase, cytoplasmic	298469	349135	333301	309216	324897	292933	286680	303648	321845	296951	252488	243012
P23396	P23396	RS3_HUMAN	RPS3	40S ribosomal protein S3	5651830	5994320	5926510	5956240	6161600	6035550	5762690	5874850	6082040	5804300	4330740	4473520
P23469	P23469	PTPRE_HUMAN	PTPRE	Receptor-type tyrosine-protein phosphatase epsilon		11195		11493		10259.4	5000.48	14063.4		8656.5	16730.1
P23490	P23490	LORI_HUMAN	LORICRIN	Loricrin	108268	49554.1	47419.9		119783		19655.5	142560	68029.1		336002	48365.8
P23526	P23526	SAHH_HUMAN	AHCY	Adenosylhomocysteinase	2930650	2860820	2841870	2791520	2916500	2781350	2823000	2770730	2800740	2796560	2537290	2489400
P23528	P23528;Q9Y281	COF1_HUMAN	CFL1	Cofilin-1	1222720	1304460	1260920	1265660	1220400	1413110	1272310	1222410	1345270	1258300	838170	883487
P23528;P60981	P23528;P60981;Q9Y281	COF1_HUMAN;DEST_HUMAN	CFL1;DSTN	Cofilin-1	351663	340256	394341	366471	374643	405002	323174	419082	401716	359747	215690	201587
P23786	P23786	CPT2_HUMAN	CPT2	Carnitine O-palmitoyltransferase 2, mitochondrial	13773.3		17261.5	12862.3		6791.72	13574.9		15695.1	9084.43
P23921	P23921	RIR1_HUMAN	RRM1	Ribonucleoside-diphosphate reductase large subunit	178690	176861	175194	169891	158691	160206	165875	155846	165814	145388	183540	136885
P24311	P24311	COX7B_HUMAN	COX7B	Cytochrome c oxidase subunit 7B, mitochondrial	151765	140097	176031	149069	208394	156018	175534	134872	206517	234564	51351.8	107798
P24347	P24347	MMP11_HUMAN	MMP11	Stromelysin-3	190315		240162	210585		226850				190223	560675	855117
P24386	P24386	RAE1_HUMAN	CHM	Rab proteins geranylgeranyltransferase component A 1						1475.34			7186.2	924.132
P24390	P24390	ERD21_HUMAN	KDELR1	ER lumen protein-retaining receptor 1	101061	70651.7	85285.4	89412.2	52545	68416.7	72206	94663.6	64739.8	46876	40997.8	26451
P24390;P33947	P24390;P33947	ERD21_HUMAN;ERD22_HUMAN	KDELR1;KDELR2	ER lumen protein-retaining receptor 1	64725.7	71494.8	94204.7	60165.9	58794.2	62035.8	62656.7	114890	109999	61343.7	12734.7	50484.6
P24534	P24534	EF1B_HUMAN	EEF1B2	Elongation factor 1-beta	459015	456618	373075	460612	277899	344755	336885	268595	387928	361985	542808	480179
P24534;P29692	P29692;P24534	EF1B_HUMAN;EF1D_HUMAN	EEF1B2;EEF1D	Elongation factor 1-beta		71275.4	56128.7	50042.2	67759.8	56283.5		52210.9	41258.8	40280.3
P24666	P24666	PPAC_HUMAN	ACP1	Low molecular weight phosphotyrosine protein phosphatase	321722	365852	321195	303144	362241	364850	324900	328862	332077	313236	533593	584873
P24723;Q02156	Q02156;P24723	KPCE_HUMAN;KPCL_HUMAN	PRKCE;PRKCH	Protein kinase C eta type	114566	113326	121762	107662	108663	131746	124472	99164.6	105730	123170	51621.4
P24752	P24752	THIL_HUMAN	ACAT1	Acetyl-CoA acetyltransferase, mitochondrial	123652	145535	164382	137398	156427	145851	126766	145260	147249	128565	130297	125604
P24928	P24928	RPB1_HUMAN	POLR2A	DNA-directed RNA polymerase II subunit RPB1	84412.7	107015	103042	105660	109116	99954.4	104478	102820	95210.9	96944.9	100550	96447.8
P24941;Q00526	Q00526;P24941	CDK2_HUMAN;CDK3_HUMAN	CDK2;CDK3	Cyclin-dependent kinase 2	41053.8	43052.7	38108.6	40443.7	31992	37455	31380.8	49224.4	37049.4	33962.6	38626.4	59468.2
P25098;P35626	P35626;P25098	ARBK1_HUMAN;ARBK2_HUMAN	GRK2;GRK3	Beta-adrenergic receptor kinase 1	74632.6	70530.9	75292.6	60044.6	59864.9	62428.6	55893.6	53320.6	52262.8	64064.8	47930	54085.1
P25205	P25205	MCM3_HUMAN	MCM3	DNA replication licensing factor MCM3	510067	530473	518340	510717	485728	530048	530615	489904	507806	503813	374907	414820
P25311	P25311	ZA2G_HUMAN	AZGP1	Zinc-alpha-2-glycoprotein	1224810	370726	201068	114533	381252	370758	241120	618223	231658	232549	2824190	532542
P25398	P25398	RS12_HUMAN	RPS12	40S ribosomal protein S12	682769	717947	720369	728244	598531	740043	742154	755007	774736	679352	741832	716444
P25705	P25705	ATPA_HUMAN	ATP5F1A	ATP synthase subunit alpha, mitochondrial	1648380	1768730	1682780	1597820	1666020	1656280	1507180	1653370	1710910	1581070	1462750	1366490
P25786	P25786	PSA1_HUMAN	PSMA1	Proteasome subunit alpha type-1	395496	284052	279783	273132	268468	296245	279579	334588	263838	266244	322898	383262
P25787	P25787	PSA2_HUMAN	PSMA2	Proteasome subunit alpha type-2	364472	319686	330705	296121	315768	323835	339250	348909	323792	296704	201883	214965
P25788	P25788	PSA3_HUMAN	PSMA3	Proteasome subunit alpha type-3	369796	295872	267122	258497	292848	283781	251836	298786	275339	235740	255897	262294
P25789	P25789	PSA4_HUMAN	PSMA4	Proteasome subunit alpha type-4	840403	693203	543763	625629	667134	678863	558702	748528	753942	653579	516757	517656
P25815	P25815	S100P_HUMAN	S100P	Protein S100-P	386431				36470.1			47434.5			54608.6	95628
P26196	P26196	DDX6_HUMAN	DDX6	Probable ATP-dependent RNA helicase DDX6	571536	555173	570557	564556	542518	556058	507008	541374	549420	447116	514607	599672
P26358	P26358	DNMT1_HUMAN	DNMT1	DNA (cytosine-5)-methyltransferase 1	237297	179604	200016	212742	168315	193503	188367	214693	202368	196265	199116	230037
P26368	P26368	U2AF2_HUMAN	U2AF2	Splicing factor U2AF 65 kDa subunit	350320	458455	403796	506953	361568	454259	363365	425517	364593	324499	529481	479608
P26373	P26373	RL13_HUMAN	RPL13	60S ribosomal protein L13	5953270	6013310	5370570	5231760	5443370	5659440	4347280	5798250	5738630	4274060	8080520	7391750
P26378	P26378	ELAV4_HUMAN	ELAVL4	ELAV-like protein 4	124829	121143	143027	128602	132539	156967	140117	118021	119703	161274	74696.8
P26378;Q14576	Q12926;Q14576;P26378	ELAV3_HUMAN;ELAV4_HUMAN	ELAVL3;ELAVL4	ELAV-like protein 4	103274	123695	122599	127369	129460	123643	42056.6	116051	113650	128938	63628.2	54885.6
P26572	P26572	MGAT1_HUMAN	MGAT1	Alpha-1,3-mannosyl-glycoprotein 2-beta-N-acetylglucosaminyltransferase	32933	31501.4	43507.4	33295.4	41937.7	33537.4	40830.7	27090.4	35400.5	40724.6	62140.5	47907.7
P26599	P26599	PTBP1_HUMAN	PTBP1	Polypyrimidine tract-binding protein 1	315113	363366	329102	330305	319252	357694	356962	329274	313571	362012	294049	366699
P26639	P26639	SYTC_HUMAN	TARS1	Threonine--tRNA ligase 1, cytoplasmic	1534440	1484920	1408990	1518270	1406910	1446690	1439480	1473330	1418670	1410410	1436970	1512130
P26640	P26640	SYVC_HUMAN	VARS1	Valine--tRNA ligase	861856	912081	866995	845655	900148	885763	829688	882829	818574	812074	857864	991570
P26641	P26641	EF1G_HUMAN	EEF1G	Elongation factor 1-gamma	1406300	1498510	1462690	1467800	1528380	1453070	1418260	1442760	1458290	1355190	1584570	1462120
P26885	P26885	FKBP2_HUMAN	FKBP2	Peptidyl-prolyl cis-trans isomerase FKBP2	78098.7	82004.7	58577.2	112991	83536.2	96680.6	89536.8	120002	73533.6	99691.9	107978	89688.7
P26992	P26992	CNTFR_HUMAN	CNTFR	Ciliary neurotrophic factor receptor subunit alpha	40343.3	58928.3	29638.1	32562.2	28791.4	57871.5	23223.7	43056.6	44332.1	36770		20510.9
P27348	P27348	1433T_HUMAN	YWHAQ	14-3-3 protein theta	253577	262318	319149	267771	275121	345664	222298	255733	277425	219092	326535	415228
P27348;P31946;P31947;P61981;P62258;P63104;Q04917	P63104;P61981;P27348;P31946;P62258;P31947;Q04917	1433B_HUMAN;1433E_HUMAN;1433F_HUMAN;1433G_HUMAN;1433S_HUMAN;1433T_HUMAN;1433Z_HUMAN	SFN;YWHAB;YWHAE;YWHAG;YWHAH;YWHAQ;YWHAZ	14-3-3 protein theta	1246840	1211450	1087950	1038840	1227040	1462440	1057020	1110560	1360430	975022	2053540	1810670
P27348;P31946;P61981;Q04917	P61981;P27348;P31946;Q04917	1433B_HUMAN;1433F_HUMAN;1433G_HUMAN;1433T_HUMAN	YWHAB;YWHAG;YWHAH;YWHAQ	14-3-3 protein theta	298729	224161	217008	283157	138147	434247	305511	418741	199175	291198	275316	294135
P27348;P31946;P63104	P63104;P27348;P31946	1433B_HUMAN;1433T_HUMAN;1433Z_HUMAN	YWHAB;YWHAQ;YWHAZ	14-3-3 protein theta	268192	356271	405763	309131	331698	415634	388983	296744	482642	248373	288728	316958
P27361	P27361	MK03_HUMAN	MAPK3	Mitogen-activated protein kinase 3		42109.9		66761.6					63471.9	18388.6	88055.3
P27361;P28482	P28482;P27361;Q16659;P31152	MK01_HUMAN;MK03_HUMAN	MAPK1;MAPK3	Mitogen-activated protein kinase 3	154804	139468	135253	179918	175540	146225	149539	171364	128219	140121	177851	239862
P27448	Q9P0L2;P27448	MARK3_HUMAN	MARK3	MAP/microtubule affinity-regulating kinase 3	17565.3	24576.1	21525.4	22405.3	15645	24455.9	21003.4		16129.7	23174
P27635	Q96L21;P27635	RL10_HUMAN	RPL10	60S ribosomal protein L10	4454160	3841540	3813620	3539290	4491200	3389560	2535260	4225940	3814480	2346440	5355070	4612520
P27694	P27694	RFA1_HUMAN	RPA1	Replication protein A 70 kDa DNA-binding subunit	558386	580743	552972	552796	520611	544277	597992	546339	547631	606771	365545	420301
P27695	P27695	APEX1_HUMAN	APEX1	DNA-(apurinic or apyrimidinic site) endonuclease	263672	276285	263592	275057	267738	279043	242509	286768	238899	262408	216033	231918
P27707	P27707	DCK_HUMAN	DCK	Deoxycytidine kinase	121352	118894	139075	128105	118478	121725	102241	140951	122308	102657	79853.1	103702
P27708	P27708	PYR1_HUMAN	CAD	CAD protein	1258540	1271620	1229400	1241250	1252300	1271460	1178850	1229120	1299110	1182210	1394320	1533180
P27797	P27797	CALR_HUMAN	CALR	Calreticulin	336241	304616	302586	303853	345260	362618	212614	297111	353059	217959	460609	465522
P27824	P27824	CALX_HUMAN	CANX	Calnexin	210519	223012	224483	222993	207041	244047	217153	212619	200025	220139	181686	176511
P27987;Q96DU7	Q96DU7;P27987	IP3KB_HUMAN;IP3KC_HUMAN	ITPKB;ITPKC	Inositol-trisphosphate 3-kinase B										1582.99
P28066	P28066	PSA5_HUMAN	PSMA5	Proteasome subunit alpha type-5	340646	320321	323267	291537	272425	312052	245888	289217	274915	287605	249650	280960
P28070	P28070	PSB4_HUMAN	PSMB4	Proteasome subunit beta type-4	579621	551784	528351	478444	573703	498682	467065	576978	552005	474043	487520	468100
P28072	P28072	PSB6_HUMAN	PSMB6	Proteasome subunit beta type-6	208656	125046	86426.8	66760.1	73227.2	124108	63914.4	157151	79308.5	111034	150109	82893.1
P28074	P28074	PSB5_HUMAN	PSMB5	Proteasome subunit beta type-5	820582	715078	780828	649107	817588	815395	783271	813449	833947	827075	577662	520161
P28288	P28288	ABCD3_HUMAN	ABCD3	ATP-binding cassette sub-family D member 3	357486	382563	389401	374928	360265	354753	348994	318213	382194	343787	264586	217698
P28331	P28331	NDUS1_HUMAN	NDUFS1	NADH-ubiquinone oxidoreductase 75 kDa subunit, mitochondrial	151809	165695	148817	163052	158390	150965	113306	153070	163475	118132	93791.4	121522
P28340	P28340	DPOD1_HUMAN	POLD1	DNA polymerase delta catalytic subunit	31628.1	47381	36219.8	54035	37981	60133.8	45240.5	57226.6	46910.1	53000.7	38241.7	37594
P28482	P28482	MK01_HUMAN	MAPK1	Mitogen-activated protein kinase 1	181803	205634	206767	202647	202868	230861	193207	200104	219143	174834	250110	324545
P28799	P28799	GRN_HUMAN	GRN	Progranulin	511843	213086	249759	383467	271018	315058	260219	307604	316263	389005	348783	298417
P28838	P28838	AMPL_HUMAN	LAP3	Cytosol aminopeptidase	129586	121433	115669	118597	109661	120343	106806	112394	114538	113562	116583	159030
P29144	P29144	TPP2_HUMAN	TPP2	Tripeptidyl-peptidase 2	1355660	1320040	1357440	1352050	1363640	1361990	1274520	1373730	1342260	1277520	1497670	1743840
P29218	P29218	IMPA1_HUMAN	IMPA1	Inositol monophosphatase 1	628904	603314	609610	672911	573279	614609	651398	569432	605801	654411	361402	342088
P29373	P29373	RABP2_HUMAN	CRABP2	Cellular retinoic acid-binding protein 2	51960.8						9674.92				37314.9
P29401	P29401	TKT_HUMAN	TKT	Transketolase	2346010	2134580	2212910	2094200	2210550	2167930	2032180	2169990	1997900	2082950	1851080	1759240
P29508	P29508	SPB3_HUMAN	SERPINB3	Serpin B3	2909020	332601	153424	132239	317347	200996	193677	520846	219965	211641	1188510	447754
P29508;P48594	P48594;P29508	SPB3_HUMAN;SPB4_HUMAN	SERPINB3;SERPINB4	Serpin B3	1875310	210210	121525	108700	400970	154565	206732	468099	177661	182712	1096190	584892
P29692	P29692	EF1D_HUMAN	EEF1D	Elongation factor 1-delta	573229	579687	705265	508888	498424	614665	609974	695978	610155	537581	655047	899771
P29966	P29966	MARCS_HUMAN	MARCKS	Myristoylated alanine-rich C-kinase substrate	57201.8	102587	107067	95933.9	79196.8	122143	87499.2	93824.4	116057	104173	88546.8	80012.4
P29992	O95837;P29992;P50148	GNA11_HUMAN	GNA11	Guanine nucleotide-binding protein subunit alpha-11	137453	142560	135887	163725	142291	128516	153713	118451	150600	120047	100281	112845
P30040	P30040	ERP29_HUMAN	ERP29	Endoplasmic reticulum resident protein 29	252318	322438	423152	362247	356307	395410	267172	280479	307974	283632	454012	425883
P30041	P30041	PRDX6_HUMAN	PRDX6	Peroxiredoxin-6	2507490	2390680	2374010	2279790	2588680	2441810	2488290	2254890	2368410	2599310	1705700	1512210
P30044	P30044	PRDX5_HUMAN	PRDX5	Peroxiredoxin-5, mitochondrial	169806	162560	149050	128142	127063	206907	223059	203326	181157	92798.9	250412	253750
P30048	P30048	PRDX3_HUMAN	PRDX3	Thioredoxin-dependent peroxide reductase, mitochondrial	1331470	1462410	1368690	1373630	1504000	1503620	1529220	1538420	1467600	1471300	1162220	1366250
P30050	P30050	RL12_HUMAN	RPL12	60S ribosomal protein L12	2860450	2997590	2804890	3059780	2945400	2692620	2822920	3174040	2742280	2687970	3033610	2707140
P30085	P30085	KCY_HUMAN	CMPK1	UMP-CMP kinase	306033	286117	292190	272879	276206	276275	243130	246087	292788	264081	321883	324652
P30086	P30086	PEBP1_HUMAN	PEBP1	Phosphatidylethanolamine-binding protein 1	662513	568847	657518	612574	702189	807586	652630	625518	661262	693816	661886	623226
P30101	P30101	PDIA3_HUMAN	PDIA3	Protein disulfide-isomerase A3	159928	179227	216883	147819	182140	298946	110567	223726	191013	157385	282264	300208
P30153	P30153	2AAA_HUMAN	PPP2R1A	Serine/threonine-protein phosphatase 2A 65 kDa regulatory subunit A alpha isoform	438760	481391	488754	469044	448874	487480	450508	466001	432179	395576	611391	682224
P30419	P30419;O60551	NMT1_HUMAN	NMT1	Glycylpeptide N-tetradecanoyltransferase 1	366042	308053	361229	307379	310822	295060	229828	299557	290042	250130	300087	328523
P30520	P30520	PURA2_HUMAN	ADSS2	Adenylosuccinate synthetase isozyme 2	151095	179799	193112	187617	178847	177162	163008	172672	200433	169843	174009	162002
P30566	P30566	PUR8_HUMAN	ADSL	Adenylosuccinate lyase	465950	353262	267519	380239	313163	365000	268368	342751	382125	305065	475298	504824
P30626	P30626	SORCN_HUMAN	SRI	Sorcin	75753.6	26860	31322.3	34023.3	33740.7	52856	10644.9	33249	38955.2	15769.3	54718.4	48436.3
P30679	P30679	GNA15_HUMAN	GNA15	Guanine nucleotide-binding protein subunit alpha-15	17374.3	23675.1	30110.4	20463	37333.6	26523.6	39760.6	25327	17817.2	23803.7	16148.2	29770.4
P30740	O75830;P30740;P50452;P50453	ILEU_HUMAN	SERPINB1	Leukocyte elastase inhibitor	77517.3	25156.6	17570.5	35416.5	38199.9	30357.2	18514.7	46796.8	38798.6	57719.8	61244.4	38613
P30838	P30838	AL3A1_HUMAN	ALDH3A1	Aldehyde dehydrogenase, dimeric NADP-preferring	105710			13930.3							113086
P30876	P30876	RPB2_HUMAN	POLR2B	DNA-directed RNA polymerase II subunit RPB2	306972	355402	326161	269009	327445	300310	334151	278245	298520	325560	305256	212807
P31025	P31025	LCN1_HUMAN	LCN1	Lipocalin-1	369541	54041.2	87015.3	43046.2	119560	121280	79730.6	152438	74434.3	92810.3	343464	297347
P31040	P31040	SDHA_HUMAN	SDHA	Succinate dehydrogenase [ubiquinone] flavoprotein subunit, mitochondrial	982774	956578	986830	927487	937485	912177	941618	959694	932459	905185	1014450	1043250
P31146	P31146	COR1A_HUMAN	CORO1A	Coronin-1A	95999.2	81700.9	93248.3	76753.1	99215.3	97219.1	97731	97205.2	93530	105752	89553.9	71725.5
P31150	P31150	GDIA_HUMAN	GDI1	Rab GDP dissociation inhibitor alpha	1378780	1494850	1598150	1286340	1380880	1301050	1332360	1361580	1482930	1208230	699392	722246
P31150;P50395	P31150;P50395	GDIA_HUMAN;GDIB_HUMAN	GDI1;GDI2	Rab GDP dissociation inhibitor alpha	1394430	1388620	1382800	1330090	1320280	1341340	1314790	1289160	1410640	1371960	1007560	811022
P31151	Q86SG5;P31151	S10A7_HUMAN	S100A7	Protein S100-A7	8153450	192938	106828	116600	192798	213999	107103	322598	138159	164074	613437	1064560
P31153	P31153	METK2_HUMAN	MAT2A	S-adenosylmethionine synthase isoform type-2	646205	648071	564015	631723	655687	631170	620188	623959	601612	662862	485712	463996
P31323	P31323	KAP3_HUMAN	PRKAR2B	cAMP-dependent protein kinase type II-beta regulatory subunit	25796.5	17325.9	19930.8	16914.1	19794	18009.2	15780.9		38808.9	10703.4
P31350	P31350;Q7LG56	RIR2_HUMAN	RRM2	Ribonucleoside-diphosphate reductase subunit M2	159428	142631	189144	151806	164802	130878	128800	145672	122755	142111	125053	124924
P31641	Q9NSD5;P31641;P48066;P48029;P23975;P48065;Q01959	SC6A6_HUMAN	SLC6A6	Sodium- and chloride-dependent taurine transporter		11651.7	14353		7840.38			11501.7	14077.9	7059.61		9786.64
P31689	P31689	DNJA1_HUMAN	DNAJA1	DnaJ homolog subfamily A member 1	75716.9	122530	95166.6	80981.7	90181.5	63658.1	153548	99770.4	92820.4	97680.7	84282.1	70211.1
P31749	P31749	AKT1_HUMAN	AKT1	RAC-alpha serine/threonine-protein kinase	29098	35554	45864.3	38202.5	35855.7	45007.1	44807.8	34975.8	39242.7	41552.4	23949.3	27938.3
P31749;Q9Y243	P31751;Q9Y243;P31749	AKT1_HUMAN;AKT3_HUMAN	AKT1;AKT3	RAC-alpha serine/threonine-protein kinase	172781	117590	151827	143827	79384.2	117533	122766	138910	95727.8	79809.1	99375.4	83231.3
P31930	P31930	QCR1_HUMAN	UQCRC1	Cytochrome b-c1 complex subunit 1, mitochondrial	142493	116957	89754.8	129984	124479	138277	114856	135411	138724	119061	88464.8	95583.9
P31939	P31939	PUR9_HUMAN	ATIC	Bifunctional purine biosynthesis protein ATIC	620229	611412	630053	614109	630074	608838	590127	644113	630344	605380	376881	361003
P31942	P31942	HNRH3_HUMAN	HNRNPH3	Heterogeneous nuclear ribonucleoprotein H3	46891.9	71274.8	60749	76898.4	65146.7	76430	56875.2	110006	58046.6	60873.4	45356.6	81505.9
P31942;P31943	P31942;P55795;P31943	HNRH1_HUMAN;HNRH3_HUMAN	HNRNPH1;HNRNPH3	Heterogeneous nuclear ribonucleoprotein H3	78268.9	71131.9	33852.4	78585.2	79477.4	102505	66133.3	111345	88643.8	78366.6	131868	110398
P31943	P31943	HNRH1_HUMAN	HNRNPH1	Heterogeneous nuclear ribonucleoprotein H	207001	268444	242844	205844	187373	289189	197029	250292	255164	172880	299750	261579
P31943;P52597	P55795;P52597;P31943	HNRH1_HUMAN;HNRPF_HUMAN	HNRNPF;HNRNPH1	Heterogeneous nuclear ribonucleoprotein H	471814	576443	397673	457697	538378	358540	407822	411168	404176	338924	495818	360573
P31944	P31944	CASPE_HUMAN	CASP14	Caspase-14	1771660	170854	105693	69512.1	199838	135003	133590	276764	110471	126685	346103	297051
P31946	P31946	1433B_HUMAN	YWHAB	14-3-3 protein beta/alpha	49772	40062.6	52607.7	36840.8	43406.2	87187.7	27601.6	32835.4	33696.9	48027.3		51925.4
P31946;P61981	P61981;P31946	1433B_HUMAN;1433G_HUMAN	YWHAB;YWHAG	14-3-3 protein beta/alpha	225958	186072	222067	208905	221523	274627	197509	234695	207475	201433	168816	231979
P31947	P31947	1433S_HUMAN	SFN	14-3-3 protein sigma	115213	43233.6			50610	10401	16710.5	42916.6		14755.2	183586	47863.3
P31948	P31948	STIP1_HUMAN	STIP1	Stress-induced-phosphoprotein 1	108828	186505	160702	81625.4	123924	190446	115911	101227	124301	118196	176122	215449
P31949	P31949	S10AB_HUMAN	S100A11	Protein S100-A11	318901	85106.8	64367	38303.9	98703.3	86087	46148.7	99333.5	30580.8	42086.2	174940	120434
P32119	P32119	PRDX2_HUMAN	PRDX2	Peroxiredoxin-2	1064010	846094	852935	824128	932472	870701	893795	952304	866934	837877	984943	794507
P32119;Q06830	Q06830;P32119	PRDX1_HUMAN;PRDX2_HUMAN	PRDX1;PRDX2	Peroxiredoxin-2	4277670	2944850	3128600	3116120	3578670	3095290	3136400	3504860	2951350	3269160	3872090	2943460
P32121	P32121	ARRB2_HUMAN	ARRB2	Beta-arrestin-2	74122.9	79710.3	89781.4	84365.1	76454.6	78731.5	77351.5	91086.6	63983.7	88512.2	46201.1	47177.8
P32121;P49407	P32121;P49407	ARRB1_HUMAN;ARRB2_HUMAN	ARRB1;ARRB2	Beta-arrestin-2	10872.9	54045.3	43856.9	46621.7	13601.3	22011.8	38303.2	24873	12967	33268.2	13372.9
P32321	P32321	DCTD_HUMAN	DCTD	Deoxycytidylate deaminase	102475	98599.6	118828	86732.6	105938	94000.7	101740	89342.7	95123.1	94567.5	59350.2	53549.6
P32322	P32322;Q96C36	P5CR1_HUMAN	PYCR1	Pyrroline-5-carboxylate reductase 1, mitochondrial	367830	404925	322362	402715	607817	384702	329066	360610	439693	328154	239997	313517
P32929	P32929	CGL_HUMAN	CTH	Cystathionine gamma-lyase	37150.8	48819.7	52208.5	47627.1	36642.1	49299.2	45643.2	41716	46737.9	43034.6	73737.6	58660
P32969	P32969	RL9_HUMAN	RPL9	60S ribosomal protein L9	3577710	3570980	3296830	3376560	3248370	3361850	3308070	3264190	3540170	3502130	2264050	2274410
P33121	P33121	ACSL1_HUMAN	ACSL1	Long-chain-fatty-acid--CoA ligase 1	39867.8	8646.2	46802.3	38050.6	15594.5	26409.5	11341.6	29753.9	17649.8	30857.1	20806.6
P33176	P33176	KINH_HUMAN	KIF5B	Kinesin-1 heavy chain	195170	217651	241701	230064	213596	239381	236187	238233	212878	206162	130449	155103
P33316	P33316	DUT_HUMAN	DUT	Deoxyuridine 5'-triphosphate nucleotidohydrolase, mitochondrial	16071.6	41881	32546.2	35877.4	15400.8	69018.4	29819.8	21655.4	52618.1	20094.8	47476.3	60611
P33947	P33947	ERD22_HUMAN	KDELR2	ER lumen protein-retaining receptor 2	38624.7	48063.1	35105.5	31386.2	33874.2	47209	28452.9	32932.9	47236.4	25613.7	77786.7	52643.9
P33991	P33991	MCM4_HUMAN	MCM4	DNA replication licensing factor MCM4	463445	438427	471230	460103	469080	443892	439717	430502	482725	441186	358021	359619
P33992	P33992	MCM5_HUMAN	MCM5	DNA replication licensing factor MCM5	910143	912956	886878	946645	875354	916817	910708	900675	904742	945329	649817	730484
P33993	P33993	MCM7_HUMAN	MCM7	DNA replication licensing factor MCM7	896220	966123	946662	901486	860619	907574	856814	882742	920389	818778	753496	789505
P34741	P34741	SDC2_HUMAN	SDC2	Syndecan-2	98944.2	39362.6	123549	65177.7	149783	118921	66760.1	88323.7	106488	107832	157222	192936
P34896	P34896	GLYC_HUMAN	SHMT1	Serine hydroxymethyltransferase, cytosolic	273588	249418	266851	243755	249001	270472	257978	311673	280841	262026	355721	372770
P34896;P34897	P34896;P34897	GLYC_HUMAN;GLYM_HUMAN	SHMT1;SHMT2	Serine hydroxymethyltransferase, cytosolic	400717	413965	441365	497801	351309	444279	399252	417993	432485	421057	376818	456549
P34897	P34897	GLYM_HUMAN	SHMT2	Serine hydroxymethyltransferase, mitochondrial	1683320	1801100	1726990	1785740	1979590	1876590	1652040	1813720	1863820	1609920	2324420	2431910
P34932	P34932	HSP74_HUMAN	HSPA4	Heat shock 70 kDa protein 4	1286150	1342650	1376820	1270590	1285810	1330120	1347280	1288370	1309890	1334120	924009	908924
P35030	P35030	TRY3_HUMAN	PRSS3	Trypsin-3	95868.9	149336	268750	194943	194985	265271	256333	153818	227732	240820	274862	359790
P35052	P35052	GPC1_HUMAN	GPC1	Glypican-1	45926.4	92895	49152	59516.1	52457.5	39529.5	58159	50414.5	51000.1	46718.1	78322.7	93727.2
P35080	P35080	PROF2_HUMAN	PFN2	Profilin-2	743857	712396	799703	838803	727012	788251	722905	777014	808419	651000	620728	519077
P35125	P35125	UBP6_HUMAN	USP6	Ubiquitin carboxyl-terminal hydrolase 6	29017.9		21742	69820.3	18673.9		60925.2
P35125;Q8NFA0	Q8NFA0;P35125	UBP32_HUMAN;UBP6_HUMAN	USP32;USP6	Ubiquitin carboxyl-terminal hydrolase 6	1220710	1163250	1294230	1195670	1231420	1192420	1231240	1099780	1076790	1406010
P35222	P35222	CTNB1_HUMAN	CTNNB1	Catenin beta-1	180364	140462	107496	61453.5	165071	126593	156430	229987	120643	154178	433082	95793.1
P35232	P35232	PHB_HUMAN	PHB	Prohibitin	149800	131430	126344	134605	106239	158616	114963	119255	146453	106043	109514	150722
P35237	P35237	SPB6_HUMAN	SERPINB6	Serpin B6	434384	408115	447649	397880	396077	388826	410548	436323	405324	384528	257736	212931
P35268	P35268	RL22_HUMAN	RPL22	60S ribosomal protein L22	4264970	3857800	4162180	4134090	4068330	3986410	4047000	4081960	4090490	3986800	2774110	2636480
P35527	P35527	K1C9_HUMAN	KRT9	Keratin, type I cytoskeletal 9	101533000	84145300	60758600	49500100	106881000	77302200	98176500	139839000	84617400	99141000	264306000	91572200
P35573	P35573	GDE_HUMAN	AGL	Glycogen debranching enzyme	93683	100174	97169.4	92808.1	85558.5	94631.7	95087.9	94017.3	92504.7	78926.1	81907.2	64736.6
P35579	P35579	MYH9_HUMAN	MYH9	Myosin-9	388862	344794	308943	312805	309379	354141	294980	329535	307250	307864	352744	357067
P35579;P35580	Q7Z406;P35580;P35579;P35749	MYH10_HUMAN;MYH9_HUMAN	MYH10;MYH9	Myosin-9	378493	390953	344377	395295	397802	387091	376538	385453	398611	385556	378144	416642
P35580	P35580	MYH10_HUMAN	MYH10	Myosin-10	234672	274786	262702	275846	275743	279373	262662	295971	272367	262000	188516	227637
P35606	P35606	COPB2_HUMAN	COPB2	Coatomer subunit beta'	681661	672746	665823	678320	668763	669431	656409	709811	633729	679283	502540	536612
P35610	P35610	SOAT1_HUMAN	SOAT1	Sterol O-acyltransferase 1	51646.4	59300.3	57157	53549	51422.7	45782.1	47279.6	39388.5	55305.7	55640.3	19090.7	44397.3
P35611	P35611	ADDA_HUMAN	ADD1	Alpha-adducin	244479	246677	249285	257523	230895	253940	265816	216667	270651	250919	112465	158670
P35626	P35626	ARBK2_HUMAN	GRK3	Beta-adrenergic receptor kinase 2			4780	3460.13	833.646			465.564
P35637	P35637	FUS_HUMAN	FUS	RNA-binding protein FUS	218754	303601	227131	306909	221721	289367	182076	271644	327486	147980	309315	432276
P35637;Q92804	Q92804;P35637	FUS_HUMAN;RBP56_HUMAN	FUS;TAF15	RNA-binding protein FUS	200685	252175	233007	284133	205614	289449	144067	200101	342872	144267	215157	456064
P35658	P35658	NU214_HUMAN	NUP214	Nuclear pore complex protein Nup214		27605.4	16496.2	21380.4	25135.9	19845.6	22316.3			11834.5	18071.6
P35754	P35754	GLRX1_HUMAN	GLRX	Glutaredoxin-1	86655.6				21570.6	34625.1	43876.2	63381.6	38292	27215.7	63341.6	57098.7
P35813	O75688;P35813	PPM1A_HUMAN	PPM1A	Protein phosphatase 1A	105140	101235	113874	103845	114780	102954	119523	123001	98060.7	89698	81922.3	64605.1
P35908	P35908	K22E_HUMAN	KRT2	Keratin, type II cytoskeletal 2 epidermal	28470100	12692500	11135800	6020280	20632400	8415260	10772400	26455500	14064600	11136600	37634800	19659200
P35998	P35998	PRS7_HUMAN	PSMC2	26S proteasome regulatory subunit 7	534480	541314	523749	534924	550067	549837	512716	566493	537620	527385	581320	633201
P36404	P36404	ARL2_HUMAN	ARL2	ADP-ribosylation factor-like protein 2	164581	179989	150798	153765	145927	173490	159419	123917	156411	125652	161464	172433
P36405	P36405	ARL3_HUMAN	ARL3	ADP-ribosylation factor-like protein 3	162148	172169	156838	178869	155402	169132	163459	193967	159512	155825	171951	179165
P36406	P36406	TRI23_HUMAN	TRIM23	E3 ubiquitin-protein ligase TRIM23	654760	125521	94109.2	599746	93992	635836	98338.2			103338	78731.8
P36542	P36542	ATPG_HUMAN	ATP5F1C	ATP synthase subunit gamma, mitochondrial	573287	588065	583190	585909	576706	592961	538621	512721	560296	496322	438030	455912
P36551	P36551	HEM6_HUMAN	CPOX	Oxygen-dependent coproporphyrinogen-III oxidase, mitochondrial		26308	18340.6	23798.4	27462.9	9953.7	13884.9	25664.9	31601.1	24340.5	10828.6	10495.7
P36578	P36578	RL4_HUMAN	RPL4	60S ribosomal protein L4	8718970	8542090	8242750	8177610	8695540	7905290	7023820	8814580	8751430	7082940	11602900	10726900
P36639	P36639	8ODP_HUMAN	NUDT1	7,8-dihydro-8-oxoguanine triphosphatase	27023	33387.3	27151.4	23553.9	21675.5	28056	22801.3	21048	35527.2	22449.5	22631.4	13173
P36776	P36776	LONM_HUMAN	LONP1	Lon protease homolog, mitochondrial	43175.1	65965.8	64001	64972.2	68174.7	76258.5	53355	51214.2	70794.4	56825.6	29243.3	40564
P36871	P36871	PGM1_HUMAN	PGM1	Phosphoglucomutase-1	168455	174969	171357	170253	153265	180067	173001	182741	170899	178268	131548	147288
P36873	P36873	PP1G_HUMAN	PPP1CC	Serine/threonine-protein phosphatase PP1-gamma catalytic subunit	137291	127473	132372	120777	125572	138774	117102	116029	134714	151504	145175	194939
P36873;P62136	P36873;P62136	PP1A_HUMAN;PP1G_HUMAN	PPP1CA;PPP1CC	Serine/threonine-protein phosphatase PP1-gamma catalytic subunit	101118	113781	122582	116419	91875	115913	82019.6	68411.8	113028	108529	92840.6	147360
P36873;P62136;P62140	P36873;P62136;P62140	PP1A_HUMAN;PP1B_HUMAN;PP1G_HUMAN	PPP1CA;PPP1CB;PPP1CC	Serine/threonine-protein phosphatase PP1-gamma catalytic subunit	1024070	1133690	1144260	1128520	1066980	1093020	988448	1122640	1040780	1037830	1158160	1328320
P36915	P36915	GNL1_HUMAN	GNL1	Guanine nucleotide-binding protein-like 1	43533	34077.9	68289.6	25860.4	61796.9	48374.6	48130.5	58698.8	43811.2	45872.1	32451.9	47443.1
P36952	P36952	SPB5_HUMAN	SERPINB5	Serpin B5	13246.1										104726
P36957	P36957	ODO2_HUMAN	DLST	Dihydrolipoyllysine-residue succinyltransferase component of 2-oxoglutarate dehydrogenase complex, mitochondrial	371721	359659	342290	313381	353707	328546	320288	373698	335429	325581	313024	271783
P37108	P37108	SRP14_HUMAN	SRP14	Signal recognition particle 14 kDa protein	257319	294426	288725	294035	336904	361657	241882	332846	256198	328570	191284	160757
P37802	P37802	TAGL2_HUMAN	TAGLN2	Transgelin-2	193715	172358	279374	181690	224720	276310	131723	260908	232855	176760	384785	399761
P37837	P37837	TALDO_HUMAN	TALDO1	Transaldolase	197996	139397	131348	118971	121539	140466	95079	134589	147315	83988.8	193373	156201
P38159	Q96E39;P38159	RBMX_HUMAN	RBMX	RNA-binding motif protein, X chromosome	1105820	1212510	1169700	1949210	1010210	1150740	909424	1183630	1268930	894763	1059520	1497250
P38606	P38606	VATA_HUMAN	ATP6V1A	V-type proton ATPase catalytic subunit A	447048	424282	450168	449690	405069	436289	375064	411340	411069	398682	325079	393660
P38646	P38646	GRP75_HUMAN	HSPA9	Stress-70 protein, mitochondrial	84100.1	75093.2	95346.1	75575.3	69949.6	118852	56467.2	87586	57168.6	57303.1	114480	74871.2
P38919	P38919	IF4A3_HUMAN	EIF4A3	Eukaryotic initiation factor 4A-III	326681	336523	336342	333575	324609	320325	296013	334334	326173	308745	301097	354798
P38919;P60842;Q14240	P60842;Q14240;P38919	IF4A1_HUMAN;IF4A2_HUMAN;IF4A3_HUMAN	EIF4A1;EIF4A2;EIF4A3	Eukaryotic initiation factor 4A-III	1417820	1698820	1552630	1501350	1647860	1473230	1437410	1423960	1588100	1425380	1771580	1706660
P38935	P38935	SMBP2_HUMAN	IGHMBP2	DNA-binding protein SMUBP-2	24207.7	25493	23515.5	12310.3	17432.3	25977.6	13278.1	21505.2	20126.8	34138.9
P39019	P39019	RS19_HUMAN	RPS19	40S ribosomal protein S19	62576.7	70751.9	79344	66256.2	30022	113795	62061.2	95467.7	72817.1	42516.4	103283	122281
P39023	P39023	RL3_HUMAN	RPL3	60S ribosomal protein L3	1625630	1567970	1506670	1541500	1583610	1432630	1367850	1666600	1500440	1380790	1274980	1270810
P39656	P39656	OST48_HUMAN	DDOST	Dolichyl-diphosphooligosaccharide--protein glycosyltransferase 48 kDa subunit	1077720	1098450	1067420	1077620	1098800	1053320	1129170	1038790	1083300	1154810	672049	630773
P39687	P39687;O43423	AN32A_HUMAN	ANP32A	Acidic leucine-rich nuclear phosphoprotein 32 family member A	96753.3	133928	183502	66889.2	141035	261232	155905	136887	107570	135723	276616	260692
P40123	P40123	CAP2_HUMAN	CAP2	Adenylyl cyclase-associated protein 2	146931	156755	161470	167293	131656	132468	135748	137406	133816	157112	43362.4	54322.1
P40123;Q01518	P40123;Q01518	CAP1_HUMAN;CAP2_HUMAN	CAP1;CAP2	Adenylyl cyclase-associated protein 2	1467360	1267690	1406970	1426840	1387840	1347600	1432970	1397330	1366610	1321970	825780	754440
P40227	P40227	TCPZ_HUMAN	CCT6A	T-complex protein 1 subunit zeta	943437	916990	977151	959428	914756	1050650	886235	1021270	1035210	911650	839254	811775
P40227;Q92526	Q92526;P40227	TCPW_HUMAN;TCPZ_HUMAN	CCT6A;CCT6B	T-complex protein 1 subunit zeta	444308	459287	275413	493454	372091	502935	404537	480256	437261	386301	421348	437934
P40394	P40394	ADH7_HUMAN	ADH7	All-trans-retinol dehydrogenase [NAD(+)] ADH7	138269	128613	140046	158120	137631	150285	140959	128319	144187	154011	213237	226467
P40429	Q6NVV1;P40429	RL13A_HUMAN	RPL13A	60S ribosomal protein L13a	2828910	2572390	2405140	2155670	2504180	2295780	1506330	2316120	2255240	1472140	2644500	2238570
P40616	P40616	ARL1_HUMAN	ARL1	ADP-ribosylation factor-like protein 1	362057	331587	325787	337825	333611	329736	396494	274092	327585	332913	225090	225107
P40692	P40692	MLH1_HUMAN	MLH1	DNA mismatch repair protein Mlh1	68142.3	57497	45247.2	71073.2	53408.1	75671.4	75451.7	60268.1	58808.3	71491	30099.4	34774.2
P40763	P40763	STAT3_HUMAN	STAT3	Signal transducer and activator of transcription 3	123608	117183	99108.1	139942	96080.2	77770	127026	116058	63000.4	133779	95985.6	51281.3
P40818	P40818	UBP8_HUMAN	USP8	Ubiquitin carboxyl-terminal hydrolase 8	5617520	5356340	5749430	5617660	5908200	5279770	6006460	5148550	5677140	5982920		9133.82
P40925	P40925	MDHC_HUMAN	MDH1	Malate dehydrogenase, cytoplasmic	369019	284374	336981	356429	346481	450384	213034	283299	349417	267427	368809	333362
P40926	P40926	MDHM_HUMAN	MDH2	Malate dehydrogenase, mitochondrial	2871290	2776750	2748470	2837070	3022260	2989440	2593310	2957720	2804350	2504590	2582320	2353730
P40937	P40937	RFC5_HUMAN	RFC5	Replication factor C subunit 5	43121.6	69400.8	74208.6	39046.1	30058.4	63096.6	52572.4	44829.7	55630.6	58672.7	27312.4	48128.9
P40939	P40939	ECHA_HUMAN	HADHA	Trifunctional enzyme subunit alpha, mitochondrial	839171	852072	849567	853439	819555	843534	876107	850839	864616	845278	477844	518188
P41091	P41091	IF2G_HUMAN	EIF2S3	Eukaryotic translation initiation factor 2 subunit 3	1121640	967483	1219550	1009840	1059830	951681	957958	1050090	1108630	1122340	1076540	990000
P41091;Q2VIR3	Q2VIR3;P41091	IF2GL_HUMAN;IF2G_HUMAN	EIF2S3;EIF2S3B	Eukaryotic translation initiation factor 2 subunit 3	1499770	1485350	1486410	1535050	1542620	1529630	1518330	1523640	1531980	1498640	1318300	1511210
P41227	Q9BSU3;P41227	NAA10_HUMAN	NAA10	N-alpha-acetyltransferase 10	107785	154469	105290	94673.2	145831	142121	132204	134692	82342.8	98870.1	83769.3	85169.1
P41240	P41240	CSK_HUMAN	CSK	Tyrosine-protein kinase CSK	83820.1	82734.1	89013.6	76183.8	74178.5	76740.7	68700.6	81286.1	91690.6	78159.8	105851	82062.3
P41250	P41250	GARS_HUMAN	GARS1	Glycine--tRNA ligase	925026	1032310	980881	1006330	1017040	1005330	930809	972719	984025	984777	644042	684926
P41252	P41252	SYIC_HUMAN	IARS1	Isoleucine--tRNA ligase, cytoplasmic	892155	905089	862035	851486	916623	899123	918044	864256	917489	910235	521650	511713
P41743	P41743	KPCI_HUMAN	PRKCI	Protein kinase C iota type	106460	98487.3	81277.2	89034.5	79176.4	84634.3	90155.5	117856	87067.6	95009.1	85540.8	64943.7
P42025	P42025	ACTY_HUMAN	ACTR1B	Beta-centractin	214141	127824	133399	208330	88071.5	99835.8	160286	215593	176032	203766		136565
P42025;P61163	P61163;P42025	ACTY_HUMAN;ACTZ_HUMAN	ACTR1A;ACTR1B	Beta-centractin	1055120	1138040	1228400	1240720	1139020	1131910	963264	922942	1111260	1116810	1302310	1093110
P42126	P42126	ECI1_HUMAN	ECI1	Enoyl-CoA delta isomerase 1, mitochondrial	92188.8	110228	104966	119412	77710.4	103650	88471.7	101908	109151	84680.9	72802.3	56643.3
P42224	P42224	STAT1_HUMAN	STAT1	Signal transducer and activator of transcription 1-alpha/beta	100615	111675	105434	107927	94109.7	93234.4	109605	112777	106420	85181.9	78238.4	70323.9
P42285	P42285	MTREX_HUMAN	MTREX	Exosome RNA helicase MTR4	177801	182881	183597	175385	170729	173591	185286	184002	181170	182521	140946	237441
P42330;Q04828	Q04828;P42330;P17516	AK1C1_HUMAN;AK1C3_HUMAN	AKR1C1;AKR1C3	Aldo-keto reductase family 1 member C3	177914	31178.9	16949	13694.2	16105.9	24288.2	24282.8	33569.6	27992.8	14614.4	46055.5	18339
P42357	P42357	HUTH_HUMAN	HAL	Histidine ammonia-lyase	126555	105006	59744.5	54619.9	77517.5	80690.9	73627.5	125965	60324.4	69431.8	220635	96762.7
P42574	P42574	CASP3_HUMAN	CASP3	Caspase-3	293398	311711	331233	311697	268382	326059	323169	287412	327720	307355	116816	129673
P42677	P42677	RS27_HUMAN	RPS27	40S ribosomal protein S27	3533480	3546760	3517380	3554830	3621550	3844880	3651800	3606170	3419590	3542490	2458920	2333640
P42677;Q71UM5	P42677;Q71UM5	RS27L_HUMAN;RS27_HUMAN	RPS27;RPS27L	40S ribosomal protein S27	4126940	4208410	2543120	3338960	4618630	3881080	4068920	4446480	3955950	4566590	3304520	3753630
P42704	P42704	LPPRC_HUMAN	LRPPRC	Leucine-rich PPR motif-containing protein, mitochondrial	62559.1	78233.5	80212.8	64762	70300.6	84290	47710	72221	77812.1	61725.6	57989.3	44656
P42765	P42765	THIM_HUMAN	ACAA2	3-ketoacyl-CoA thiolase, mitochondrial	283971	321922	284020	309555	285555	305078	286140	306473	302643	259240	203240	210648
P42766	P42766	RL35_HUMAN	RPL35	60S ribosomal protein L35	834118	735713	592876	694813	639884	654654	406556	861341	570090	407502	936652	710000
P42785	P42785	PCP_HUMAN	PRCP	Lysosomal Pro-X carboxypeptidase	158144	139353	95117	122495	138873	156795	153647	119905	187993	123517	78546.1	89305.3
P42858	P42858	HD_HUMAN	HTT	Huntingtin	66811	84395.4	59818.1	80077.3	46327.8	59196.5	41848	78866.7	77196.1	36010.4	90214.5	78873.6
P43034	P43034	LIS1_HUMAN	PAFAH1B1	Platelet-activating factor acetylhydrolase IB subunit beta	1165150	1174970	1101820	1176910	1234550	1244200	1213410	1260000	1170260	1249280	816823	973541
P43155	P43155	CACP_HUMAN	CRAT	Carnitine O-acetyltransferase	10437	29920.5	27494.9	14040.6	149254	25890.8	31471.7	24577.5	29079.4	19759.6
P43246	P43246	MSH2_HUMAN	MSH2	DNA mismatch repair protein Msh2	416180	421047	417460	415099	440371	407933	424831	427808	412357	411730	297330	271257
P43307	P43307	SSRA_HUMAN	SSR1	Translocon-associated protein subunit alpha	229187	171794	83489.1	92442.5	175486	108374	110600	107845	76983.4	135860	162136	108003
P43378	P43378	PTN9_HUMAN	PTPN9	Tyrosine-protein phosphatase non-receptor type 9	58305.2	54210.9	59252.9	54567.1	47051.5	46468.5	69419.3	54993.4	69107.8	53811.1	40583.4	37081.6
P43405	P43405	KSYK_HUMAN	SYK	Tyrosine-protein kinase SYK	118680	119762	99985.6	99509.8	94331.9	129170	89624.8	125642	101235	99915.9	125923	135654
P43487	P43487	RANG_HUMAN	RANBP1	Ran-specific GTPase-activating protein	101796	104200	111377	93009.4	105564	140073	90110.3	96527.9	100150	75513.4	155158	160150
P43490	P43490	NAMPT_HUMAN	NAMPT	Nicotinamide phosphoribosyltransferase	522729	553178	510078	507420	529941	529949	489731	554703	487798	484340	776890	673470
P43686	P43686	PRS6B_HUMAN	PSMC4	26S proteasome regulatory subunit 6B	336229	367586	331445	365851	334026	322884	311112	361392	293568	329433	296724	301454
P43686;P62191;P62195	P62191;P43686;P62195	PRS4_HUMAN;PRS6B_HUMAN;PRS8_HUMAN	PSMC1;PSMC4;PSMC5	26S proteasome regulatory subunit 6B	156182	80368.5	208848	111626	194280	208662			56568.1	206172	62667.2
P43897	P43897	EFTS_HUMAN	TSFM	Elongation factor Ts, mitochondrial	44015.2	37275.6	59086.5	27726.6	59564.3	50931.2	35305.9	47356.4	52718.9	49134.3	17161.9	35474.1
P45877	P45877	PPIC_HUMAN	PPIC	Peptidyl-prolyl cis-trans isomerase C	54007.2	69688.6	38257.1	56394.6	62531.2	66392.4	63548.9	33594.8	79118.7	69617	45423.7	47868.9
P45880	P45880	VDAC2_HUMAN	VDAC2	Voltage-dependent anion-selective channel protein 2	2548270	2585850	2493770	2510750	2593850	2539810	2680160	2553940	2526510	2669050	1652810	1611150
P45974	P45974	UBP5_HUMAN	USP5	Ubiquitin carboxyl-terminal hydrolase 5	156096000	162733000	163427000	159073000	167830000	159339000	179807000	160408000	167629000	183036000	457961	548682
P45974;Q92995	Q92995;P45974	UBP13_HUMAN;UBP5_HUMAN	USP13;USP5	Ubiquitin carboxyl-terminal hydrolase 5	17169200	16786400	15126500	13492000	18939000	14243600	13466100	12873800	16228000	13134200	60579.9	69939.9
P46060	P46060	RAGP1_HUMAN	RANGAP1	Ran GTPase-activating protein 1	29076	19199	24302	20693.4	15707.2	42664.3	30560.5	17000.7		15888.5	39801.4	29197.1
P46063	P46063	RECQ1_HUMAN	RECQL	ATP-dependent DNA helicase Q1	331339	357280	341103	362838	346991	358918	360705	338356	327945	378919	189665	224036
P46087	P46087	NOP2_HUMAN	NOP2	Probable 28S rRNA (cytosine(4447)-C(5))-methyltransferase	128026	114646	99070.7	133828	133985	116113	116950	130729	121351	100681	98430.1	93837
P46100	P46100	ATRX_HUMAN	ATRX	Transcriptional regulator ATRX		33260.3	33369.2	38397.3	29926.8	34944.8	26633.4	15787.3	51189.7	47087.6	30213.4	22144.2
P46379	P46379	BAG6_HUMAN	BAG6	Large proline-rich protein BAG6	71424.8	53172.5	72962	45562.8	68249.9	84088.3	61456.4	94047.9	70724	50423	182929	70744.8
P46459	P46459	NSF_HUMAN	NSF	Vesicle-fusing ATPase	204913	178153	188098	192862	180525	201893	195046	190179	183858	192232	125680	104017
P46736	P46736	BRCC3_HUMAN	BRCC3	Lys-63-specific deubiquitinase BRCC36	191091	159515	163357	172967	119812	169431	188299	201423	169024	192463	109167	128481
P46776	P46776	RL27A_HUMAN	RPL27A	60S ribosomal protein L27a	2646020	2694200	2259580	2433790	2488500	2445510	1748470	3142790	2027660	1809120	3367560	2711730
P46777	P46777	RL5_HUMAN	RPL5	60S ribosomal protein L5	2625990	2597930	2486350	2594630	2530490	2592250	2534400	2769610	2465450	2587630	1655690	1545280
P46778	P46778	RL21_HUMAN	RPL21	60S ribosomal protein L21	2352670	2367640	2274810	2223190	2347080	2360510	1874080	2457920	2299600	1854610	2249760	2011940
P46779	P46779	RL28_HUMAN	RPL28	60S ribosomal protein L28	2985180	2880230	2889350	2520890	2682150	2714340	2176510	2569060	2706030	2268900	2837720	3007020
P46781	P46781	RS9_HUMAN	RPS9	40S ribosomal protein S9	6320960	6006800	5491680	5181080	5750560	5312010	3547980	5215010	5271650	3557230	7013250	5761110
P46782	P46782	RS5_HUMAN	RPS5	40S ribosomal protein S5	139931	144852	134932	138355	149278	189616	148673	188222	110478	140528	149926	148999
P46783	P46783	RS10_HUMAN	RPS10	40S ribosomal protein S10	273772	328235	276743	260284	254145	379685	232856	317072	300365	235430	379600	395235
P46821	P46821	MAP1B_HUMAN	MAP1B	Microtubule-associated protein 1B	235334	236448	229604	207293	230730	232898	243629	236220	223510	227004	178775	180077
P46926	P46926	GNPI1_HUMAN	GNPDA1	Glucosamine-6-phosphate isomerase 1	83045.2	90415.2	79551.1	97232.6	99917.8	87157.2	80541.4	81489.6	80847.3	76405.9	60202.1	54622.1
P46934	P46934	NEDD4_HUMAN	NEDD4	E3 ubiquitin-protein ligase NEDD4	59314.3	61119.2	50499.5	52781	25695.7	57880.9	62745.5	62865.4	44131.8	52349	30236.2
P46940	P46940	IQGA1_HUMAN	IQGAP1	Ras GTPase-activating-like protein IQGAP1	330972	354723	325206	347473	304105	344581	350301	331857	267985	300894	365925	377798
P46977	P46977	STT3A_HUMAN	STT3A	Dolichyl-diphosphooligosaccharide--protein glycosyltransferase subunit STT3A	289052	351953	307583	299579	279982	296810	357981	309949	310167	318680	134705	176453
P46977;Q8TCJ2	P46977;Q8TCJ2	STT3A_HUMAN;STT3B_HUMAN	STT3A;STT3B	Dolichyl-diphosphooligosaccharide--protein glycosyltransferase subunit STT3A	438597	445358	471420	456571	481475	475420	486016	483696	462398	475331	331149	181884
P47755	P47755	CAZA2_HUMAN	CAPZA2	F-actin-capping protein subunit alpha-2	528770	498600	515119	478204	477223	498184	526856	494989	527899	542930	236302	347465
P47755;P52907	P52907;P47755	CAZA1_HUMAN;CAZA2_HUMAN	CAPZA1;CAPZA2	F-actin-capping protein subunit alpha-2	727339	674604	660583	664944	528438	599651	717208	679604	650008	645346	508608	359042
P47756	P47756	CAPZB_HUMAN	CAPZB	F-actin-capping protein subunit beta	1775180	1661320	1636910	1493990	1573350	1728190	1742350	1615950	1640090	1776850	986016	1140860
P47897	P47897	SYQ_HUMAN	QARS1	Glutamine--tRNA ligase	297449	305002	277659	302910	263287	289988	265336	266508	275119	264765	223205	210391
P47914	P47914	RL29_HUMAN	RPL29	60S ribosomal protein L29	822050	605322	386901	815775	402919	703210	590223	967573	637019	538450	1534480	978128
P47929	P47929	LEG7_HUMAN	LGALS7	Galectin-7	1084900	240542	37365.2		203153	71389.5	66962.3	286964	59656.9	116450	1079780	281211
P47985	P47985;P0C7P4	UCRI_HUMAN	UQCRFS1	Cytochrome b-c1 complex subunit Rieske, mitochondrial	291370	435359	320368	365214	300854	287987	352827	291808	331821	328650	171686	179265
P48147	P48147	PPCE_HUMAN	PREP	Prolyl endopeptidase	762106	634887	612643	650912	689674	605674	525725	642494	623052	549791	797864	662918
P48163	P48163	MAOX_HUMAN	ME1	NADP-dependent malic enzyme	69136.7	35610.2	31645.5	34399.3	22325.5	29065.3	33532	29709.7	25123.5	27538.7	39679.9	43322
P48307	P48307	TFPI2_HUMAN	TFPI2	Tissue factor pathway inhibitor 2	86102.7	109963	87213.4	92509.4	93823.8	106795	87837.6	97992.2	100829	99535.6	101179	96797.7
P48444	P48444	COPD_HUMAN	ARCN1	Coatomer subunit delta	498841	477059	477511	503223	489928	498548	501115	470095	472393	502412	400405	444843
P48449	P48449	LSS_HUMAN	LSS	Lanosterol synthase	42162.5	41489.2	33646.7	37177.3	42808.3	38744.8	39127.3	36408.6	47076.6	38192.1	8317.3	35018.7
P48506	P48506	GSH1_HUMAN	GCLC	Glutamate--cysteine ligase catalytic subunit	22695.9	35984.7	30105.6	22240.3	25499.5	32457.4	23759.1	22875.1	26609.5	32141.7	12607.7	22425.4
P48556	P48556	PSMD8_HUMAN	PSMD8	26S proteasome non-ATPase regulatory subunit 8	13538.8	22518	21292.7	34660.1	15030.2	24945.8	17870.2	16001.9	25882	20226.2	39311.2	26371.4
P48594	P48594	SPB4_HUMAN	SERPINB4	Serpin B4	113171		18486.6	11672.5	12658.8	49325.3					57506.3	20614.8
P48637	P48637	GSHB_HUMAN	GSS	Glutathione synthetase	546188	478974	471714	449355	467121	459500	468183	495450	470986	456506	304334	304262
P48643	P48643	TCPE_HUMAN	CCT5	T-complex protein 1 subunit epsilon	2057910	2293970	2081030	2185780	2029520	2285340	2055470	2201040	2082670	2012550	1754330	2037550
P48651	P48651	PTSS1_HUMAN	PTDSS1	Phosphatidylserine synthase 1	36680.6	14098	34626.2	31834	28967.8	20899.9	18291.3	26382.3	67146.6	24600.2		15869.4
P48668	P48668	K2C6C_HUMAN	KRT6C	Keratin, type II cytoskeletal 6C		104614			73202.6	246591	167011	150029	30298.4	224042		153349
P48681	P48681	NEST_HUMAN	NES	Nestin	50878.2	70418.8	58739	53544.5	32288.3	90770.6	63860.1	38540.5	53709.9	55910.2	51152	51323.3
P48723	P48723	HSP13_HUMAN	HSPA13	Heat shock 70 kDa protein 13									15926.8		26212.5	27559.9
P48728	P48728	GCST_HUMAN	AMT	Aminomethyltransferase, mitochondrial	16655.4	9833.56	6594.84	14822.7	12030.7	16188.2	31135.4	8326.98	10519.9	10581.3		24721.8
P48729	P48729	KC1A_HUMAN	CSNK1A1	Casein kinase I isoform alpha	51323.2	40411.1	59214.9	55543.1	37993.5	63778.7	34505.1	37026.4	64014.2	56447.6	53329.5	40993.9
P48730;P49674	P49674;P48730	KC1D_HUMAN;KC1E_HUMAN	CSNK1D;CSNK1E	Casein kinase I isoform delta	38810.1	28347.3	34767.3	46771.5	46273.3	53162.9	46133.4	54314.5	46098.4	32676.1	28966.9
P48735	P48735	IDHP_HUMAN	IDH2	Isocitrate dehydrogenase [NADP], mitochondrial	927275	926059	925807	912126	928589	967926	855542	1011070	1018550	832584	1134300	1167380
P48739	P48739	PIPNB_HUMAN	PITPNB	Phosphatidylinositol transfer protein beta isoform	97397	75590.9	89621.7	58919.5	78093.2	109569	74396.8	82594.4	78322.6	74734.5	79137.6	90742.4
P48741	P48741;P17066	HSP77_HUMAN	HSPA7	Putative heat shock 70 kDa protein 7	1767330	1721900	1712220	1657070	1795540	1877490	1729920	1702690	1686600	1790530	1521830	1817840
P49189	P49189	AL9A1_HUMAN	ALDH9A1	4-trimethylaminobutyraldehyde dehydrogenase	521811	486489	545912	479707	522691	488087	477056	494317	495790	506700	492073	412030
P49207	P49207	RL34_HUMAN	RPL34	60S ribosomal protein L34	3818460	3244320	3286740	3289220	3655030	3346670	2375800	3676700	3417260	2469400	4062760	3351200
P49257	P49257	LMAN1_HUMAN	LMAN1	Protein ERGIC-53	242790	266806	250801	212250	215202	220455	164002	239411	230403	207687	147687	158492
P49321	P49321	NASP_HUMAN	NASP	Nuclear autoantigenic sperm protein	58435.4	72705.4	70571.4	74496.7	76522.9	126310	53248.3	73033	52495.5	63437.9	88100.3	118228
P49327	P49327	FAS_HUMAN	FASN	Fatty acid synthase	1437700	1473170	1439960	1427480	1401560	1491170	1481300	1404350	1475470	1430500	1143120	1149780
P49368	P49368	TCPG_HUMAN	CCT3	T-complex protein 1 subunit gamma	2108060	2283800	2217210	2217420	2215670	2313130	2102240	2337130	2282840	2086110	2943190	3183300
P49406	P49406	RM19_HUMAN	MRPL19	39S ribosomal protein L19, mitochondrial	156078	181614	171428	173302	178976	175489	158993	163771	176022	187382	93584.7	119271
P49407	P49407	ARRB1_HUMAN	ARRB1	Beta-arrestin-1	53315.3	48353	37267.1	51909	49531.9	67144.2	26846.6	49173.5	39105.9	30558.8	39411.5
P49411	P49411	EFTU_HUMAN	TUFM	Elongation factor Tu, mitochondrial	1936060	2121630	2091630	2004600	2112040	2032620	2098950	2018290	2092020	2170330	958545	1047620
P49419	P49419	AL7A1_HUMAN	ALDH7A1	Alpha-aminoadipic semialdehyde dehydrogenase	147830	130636	130209	83332.1	142204	139716	113997	122966	111971	92139.9	166748	152797
P49447	P49447	CY561_HUMAN	CYB561	Transmembrane ascorbate-dependent reductase CYB561	65294.9	56754.6	76063.3	47159.9	69816.5	40134.8	62982	55829.6	94669.5	42683.5	46978.1	41970
P49458	P49458	SRP09_HUMAN	SRP9	Signal recognition particle 9 kDa protein	614744	549262	652566	555562	608378	587020	588848	570372	569200	608626	414439	428529
P49588	P49588	SYAC_HUMAN	AARS1	Alanine--tRNA ligase, cytoplasmic	212448	217623	212577	220405	254551	233907	182273	233446	210155	195508	245462	263539
P49589	P49589	SYCC_HUMAN	CARS1	Cysteine--tRNA ligase, cytoplasmic	68961.4	117010	119806	119546	126029	142324	135125	109545	88352.8	85515.9	143478	137025
P49590	P49590	SYHM_HUMAN	HARS2	Histidine--tRNA ligase, mitochondrial		13759.4	8345.99	9616.61	10971.2	24259.9		9562.93	10105.6	20269.6	3978.41
P49591	P49591	SYSC_HUMAN	SARS1	Serine--tRNA ligase, cytoplasmic	1248590	1339200	1240930	1286810	1259980	1304500	1157450	1292470	1237650	1146090	1727530	1818720
P49643	P49643	PRI2_HUMAN	PRIM2	DNA primase large subunit	11673.2					13062				9165.61
P49720	P49720	PSB3_HUMAN	PSMB3	Proteasome subunit beta type-3	633052	568253	488902	499305	511778	531957	608826	538173	541249	563707	363318	461057
P49721	P49721	PSB2_HUMAN	PSMB2	Proteasome subunit beta type-2	63345.4	90552.2	94327	30143.2	138371	86287.6	57374.1	92203.5	96595.6	68021.7	55916.6	69600.8
P49736	P49736	MCM2_HUMAN	MCM2	DNA replication licensing factor MCM2	968088	976401	1011660	1076390	911815	965825	1026620	999010	1008480	1023570	766832	817020
P49748	P49748	ACADV_HUMAN	ACADVL	Very long-chain specific acyl-CoA dehydrogenase, mitochondrial	95931	94417.2	120794	120164	121637	119045	114020	90824.3	96910.1	114071	68220.8	53668.5
P49755	P49755	TMEDA_HUMAN	TMED10	Transmembrane emp24 domain-containing protein 10	537912	542460	490741	460986	449069	453255	418873	447530	476923	403358	412913	311172
P49756	P49756	RBM25_HUMAN	RBM25	RNA-binding protein 25	160106	222661	206124	194078	202999	174800	63922.1	181312	219131	73881.5	238460	214049
P49792	P49792	RBP2_HUMAN	RANBP2	E3 SUMO-protein ligase RanBP2	118122	54880.4	55700.7	108629	74388.8	77210.4	88737.6	53028.1	71905.1	53902.5
P49821	P49821	NDUV1_HUMAN	NDUFV1	NADH dehydrogenase [ubiquinone] flavoprotein 1, mitochondrial	94856.9	96816.8	104028	95845.4	96798.2	100251	88563.5	81379.6	96853.6	91054.2	116678	129212
P49840	P49840	GSK3A_HUMAN	GSK3A	Glycogen synthase kinase-3 alpha	25627.5	41893.6	26670.8	33297.7	25281.3	51124.4	26157.6	44310.8	42420.5	29261.2	10407	31380.8
P49840;P49841	P49840;P49841	GSK3A_HUMAN;GSK3B_HUMAN	GSK3A;GSK3B	Glycogen synthase kinase-3 alpha	47935.3	56143.5	97793.1	40382.9	168927	57201.1	79262.5	86475.5	73081.1	48513.9	41636.6	68385
P49841	P49841	GSK3B_HUMAN	GSK3B	Glycogen synthase kinase-3 beta	35483.3	21965.8	33202.5	42532.7	46007.5	42623.3	22220.1	46157.9	42646.3	27350.2		20934.5
P49862	P49862	KLK7_HUMAN	KLK7	Kallikrein-7	51780.7				30371.8
P49902	P49902	5NTC_HUMAN	NT5C2	Cytosolic purine 5'-nucleotidase	98820.8	128584	104920	107676	102307	103629	96416.8	105117	94236.9	95210.9	102378	90439.4
P49903	P49903	SPS1_HUMAN	SEPHS1	Selenide, water dikinase 1	30034.7	62611.1	40321.8	49758.2	54787	44579.7	43297.4	32144.2	42184.8	24853.4	39812.2	12489
P49915	P49915	GUAA_HUMAN	GMPS	GMP synthase [glutamine-hydrolyzing]	320326	350084	379756	402200	378709	385850	378730	383289	326417	369455	288956	287496
P49916	P49916	DNLI3_HUMAN	LIG3	DNA ligase 3	8096.76	8456.3	20119.2		10553	10138.6	10333		8946.72	15320.7
P49959	P49959	MRE11_HUMAN	MRE11	Double-strand break repair protein MRE11	113918	100175	132968	109644	89471.2	114421	119574	120872	107055	83624.3	73945.5	62650.3
P50213	P50213	IDH3A_HUMAN	IDH3A	Isocitrate dehydrogenase [NAD] subunit alpha, mitochondrial	29942.6	21256.7	44774.4	31414.8	43153.2	36258.9	24325.7	38246.9	34265.5	29373.8	59110.4	38384.2
P50336	P50336	PPOX_HUMAN	PPOX	Protoporphyrinogen oxidase	48043	41910.8	46488.2	38352.4	75333.7	71944.2	18189	69823.8	74077.4	42826.2	31376.3	60814.8
P50395	P50395	GDIB_HUMAN	GDI2	Rab GDP dissociation inhibitor beta	771064	766543	746966	735002	676723	708552	783340	753767	726617	744461	439368	474119
P50416	P50416	CPT1A_HUMAN	CPT1A	Carnitine O-palmitoyltransferase 1, liver isoform	129839	138969	142397	129583	139516	141767	113104	143080	101633	109994	72170.2	75964.2
P50454	P50454	SERPH_HUMAN	SERPINH1	Serpin H1	1031510	999691	1043300	1040690	1072560	1114180	1054140	1013680	1166700	1041160	456147	535911
P50502;Q8IZP2;Q8NFI4	Q8IZP2;Q8NFI4;P50502	F10A1_HUMAN;F10A5_HUMAN;ST134_HUMAN	ST13;ST13P4;ST13P5	Hsc70-interacting protein	89544	99830.4	93303.2	99244.4	109656	100164	78274.1	99796.3	109771	88504.1	136695	159980
P50542	P50542	PEX5_HUMAN	PEX5	Peroxisomal targeting signal 1 receptor	38319.3	61333.5	81050.3	46967.7	36640.8	35852.5	41039.7	48767.8	36534.3	51957.4	66598.1	57709.3
P50570	P50570	DYN2_HUMAN	DNM2	Dynamin-2	113682	117665	104406	73909.8	88643.3	106019	85658.7	107940	117863	104819	119531	132814
P50570;Q05193	Q05193;P50570	DYN1_HUMAN;DYN2_HUMAN	DNM1;DNM2	Dynamin-2	317842	385800	364194	384976	342063	337218	382165	345905	363433	374116	368801	332935
P50570;Q05193;Q9UQ16	Q05193;Q9UQ16;P50570	DYN1_HUMAN;DYN2_HUMAN;DYN3_HUMAN	DNM1;DNM2;DNM3	Dynamin-2	279999	281714	274889	266944	272051	273765	299130	263662	245964	277036	167593	235015
P50570;Q9UQ16	Q9UQ16;P50570	DYN2_HUMAN;DYN3_HUMAN	DNM2;DNM3	Dynamin-2	74280.3	81580.7	58709.7	70759.4	64712.7	81667.1	80767	86067.7	56187	60309.2	78345.9	73308
P50583	P50583	AP4A_HUMAN	NUDT2	Bis(5'-nucleosyl)-tetraphosphatase [asymmetrical]	94035.2	142963	78736.1	131837	114190	94705.8	82688.1	73731.8	128052	90002.7		105039
P50748	P50748	KNTC1_HUMAN	KNTC1	Kinetochore-associated protein 1	22444.2	27791.1	31517	16493.9	27255.8	35315	36654.5	31664.3	22946	29679.5	9281.89	19388.1
P50750	P50750	CDK9_HUMAN	CDK9	Cyclin-dependent kinase 9	44938.3		26683.9	30873.9	40405.4	52530.1	23517.7	27303.1		18993		41183.1
P50851;Q8NFP9	Q8NFP9;P50851	LRBA_HUMAN;NBEA_HUMAN	LRBA;NBEA	Lipopolysaccharide-responsive and beige-like anchor protein	39403.5	43135.2	23101.6	25586	38492.8	30367	44627.6	36153.4	40385.5	43085.4	27358	26351.3
P50914	P50914	RL14_HUMAN	RPL14	60S ribosomal protein L14	1721500	1734220	1522830	2067460	1506220	1688740	1595100	1905280	1682450	1651550	1858830	1840300
P50990	P50990	TCPQ_HUMAN	CCT8	T-complex protein 1 subunit theta	1241720	1232280	1312340	1290170	1247370	1323640	1210740	1251240	1244040	1218870	1244960	1378070
P50991	P50991	TCPD_HUMAN	CCT4	T-complex protein 1 subunit delta	2000670	1981620	1981810	2040070	2000720	2069880	1853160	1936290	2001430	1837200	2298020	2404480
P51003	P51003;Q9BWT3	PAPOA_HUMAN	PAPOLA	Poly(A) polymerase alpha	175949	236734	221935	238888	175705	223834	221146	232949	214229	221925	206350	203157
P51114	P51114	FXR1_HUMAN	FXR1	Fragile X mental retardation syndrome-related protein 1	462084	419687	418035	421416	396859	438294	443978	402299	432857	474289	301184	345026
P51148	P51148	RAB5C_HUMAN	RAB5C	Ras-related protein Rab-5C	1146070	1013530	1047830	992135	1083060	1039670	994983	1096310	1055710	1042420	690768	681555
P51149	P51149	RAB7A_HUMAN	RAB7A	Ras-related protein Rab-7a	1061530	1011450	993765	962267	1020530	985987	1052780	1050100	1042050	1089510	653969	647741
P51151;Q9NP90	Q9NP90;P51151	RAB9A_HUMAN;RAB9B_HUMAN	RAB9A;RAB9B	Ras-related protein Rab-9A	40913.7	30484.8	34094.3	42748.7	23387	41343.4	36039.1	21797.5	34168.9	16004.2	53135.9	10328.3
P51153	P51153	RAB13_HUMAN	RAB13	Ras-related protein Rab-13	305438	270037	227057	243286	168491	242781	239288	268668	225397	278632	105884	104269
P51153;P61006;P61026;P62820;Q92930;Q9H0U4	P59190;Q92930;Q92928;P51153;P62820;Q9H0U4;P61026;P61006	RAB10_HUMAN;RAB13_HUMAN;RAB1A_HUMAN;RAB1B_HUMAN;RAB8A_HUMAN;RAB8B_HUMAN	RAB10;RAB13;RAB1A;RAB1B;RAB8A;RAB8B	Ras-related protein Rab-13	3108700	3355690	3176090	3168790	3947440	3055340	3404000	4070780	2934780	3920950	1909230	2339580
P51153;P61026	P51153;P61026	RAB10_HUMAN;RAB13_HUMAN	RAB10;RAB13	Ras-related protein Rab-13	275232	238158	278641	306018	286437	217022	226688	292266	286213	247293	145103	134659
P51553	P51553	IDH3G_HUMAN	IDH3G	Isocitrate dehydrogenase [NAD] subunit gamma, mitochondrial	115041	39190.5	78866.3	94476.5	113775	62649.7	100742	46817.9	34258.1	58267.2	71925.4	135963
P51570	P51570	GALK1_HUMAN	GALK1	Galactokinase	654168	736269	726227	666379	633328	770473	503125	654499	508734	580105	853419	900692
P51571	P51571	SSRD_HUMAN	SSR4	Translocon-associated protein subunit delta	601384	549159	483263	505308	533133	531712	522413	521078	513126	528275	480109	316713
P51610	P51610	HCFC1_HUMAN	HCFC1	Host cell factor 1	151536	184036	186903	180739	177736	189505	155997	162842	194756	161718	96785.3	135440
P51659	P51659	DHB4_HUMAN	HSD17B4	Peroxisomal multifunctional enzyme type 2	780794	785538	727895	753385	729915	770462	716791	736875	763640	761343	571844	510158
P51665	P51665	PSMD7_HUMAN	PSMD7	26S proteasome non-ATPase regulatory subunit 7	84455.5	59392.4	66977.1	67334.9	57719.5	54036.3	44708.4	63080.2	67841	47454	73153.7	64355.2
P51784	P51784	UBP11_HUMAN	USP11	Ubiquitin carboxyl-terminal hydrolase 11	8219720	8083200	8173320	7998310	8593040	7793670	8713110	7667760	8002540	8821880	2960070	116969
P51784;Q13107	P51784;Q13107	UBP11_HUMAN;UBP4_HUMAN	USP11;USP4	Ubiquitin carboxyl-terminal hydrolase 11	6481520	5530980	5246840	7083570	6112910	6953890	7146340	5042530	5915430	7152020
P51784;Q13107;Q9Y4E8	P51784;Q13107;Q9Y4E8	UBP11_HUMAN;UBP15_HUMAN;UBP4_HUMAN	USP11;USP15;USP4	Ubiquitin carboxyl-terminal hydrolase 11	16520600	16550600	17895700	13530400	16997800	13030700	13351500	14779400	16544200	15943200	98689.9	113142
P51809	P51809	VAMP7_HUMAN	VAMP7	Vesicle-associated membrane protein 7	7519.22			1573.04		5663.6	3279.33		7015.43
P51991	P51991	ROA3_HUMAN	HNRNPA3	Heterogeneous nuclear ribonucleoprotein A3	382173	380810	382702	425538	321608	414428	329518	361806	395909	337524	301660	347189
P52209	P52209	6PGD_HUMAN	PGD	6-phosphogluconate dehydrogenase, decarboxylating	551733	606172	683130	672006	639030	692513	609378	686228	651054	621758	654425	681430
P52272	P52272	HNRPM_HUMAN	HNRNPM	Heterogeneous nuclear ribonucleoprotein M	130298	111202	130173	104516	100720	135132	80206.1	123323	124208	89989	144107	131227
P52292	P52292	IMA1_HUMAN	KPNA2	Importin subunit alpha-1	142667	86285.6		103553	122715	147439	130750				140324	166377
P52434	P52434	RPAB3_HUMAN	POLR2H	DNA-directed RNA polymerases I, II, and III subunit RPABC3	189258	168202	176036	172874	192150	221044	198419	195397	179378	214426	112705	107020
P52564	P52564	MP2K6_HUMAN	MAP2K6	Dual specificity mitogen-activated protein kinase kinase 6	59730.6	81552.8	63479	101587	67592.2	67403.7	79889.7	66178.8	87381.1	38959	36700.1	33326.6
P52565	P52565	GDIR1_HUMAN	ARHGDIA	Rho GDP-dissociation inhibitor 1	1723400	1691380	1592130	1580260	1765140	1652010	1638100	1546960	1642120	1710600	1034040	1203520
P52594	P52594	AGFG1_HUMAN	AGFG1	Arf-GAP domain and FG repeat-containing protein 1	39630.2	18416.7	24092.5	18955.2	15116.7	28608.1	27333.7	26273.2	10045.4	34013.5		28205.5
P52597	P52597	HNRPF_HUMAN	HNRNPF	Heterogeneous nuclear ribonucleoprotein F	37629.5	73235.3	54080.4	60219.9	47633.4	45062.1	64772.6	62565.1	48407.3	34719.4	48039.2	61500.2
P52655	P52655	TF2AA_HUMAN	GTF2A1	Transcription initiation factor IIA subunit 1	216510	154168	203611	171294	221537	243159	230473	223023	237035	177309	325233	309587
P52657	P52657	T2AG_HUMAN	GTF2A2	Transcription initiation factor IIA subunit 2	110788	58780	53607.4	91812.3	23866.6	65140.6	58292	63627.5	46584.4	17651	167455	117871
P52701	P52701	MSH6_HUMAN	MSH6	DNA mismatch repair protein Msh6	544632	597435	613917	571862	590249	592643	545744	595551	569322	561571	400581	411619
P52735	P52735	VAV2_HUMAN	VAV2	Guanine nucleotide exchange factor VAV2	48897.3	58990.1	43869.1	31953.7	35075.3	51507.7	47693	32127	39513.6	53703.7
P52788	P52788	SPSY_HUMAN	SMS	Spermine synthase	136389	176599	144425	138523	152559	159874	117607	134491	131939	171934	133119	144182
P52789	P52789	HXK2_HUMAN	HK2	Hexokinase-2	142439	149821	116310	138220	116875	140471	127144	115610	131188	104840	158143	182912
P52888	P52888	THOP1_HUMAN	THOP1	Thimet oligopeptidase	198662	213979	211346	197104	204352	230153	174694	240599	200264	194524	282866	328571
P52895	Q04828;P52895;P42330	AK1C2_HUMAN	AKR1C2	Aldo-keto reductase family 1 member C2	684594		17861.1	12743.7		19308.9	10600.3	26598.2		11387.9	97918.8	24313.7
P52907	P52907	CAZA1_HUMAN	CAPZA1	F-actin-capping protein subunit alpha-1	695675	586968	607267	602606	624863	619030	682205	631354	619830	592758	420962	409769
P53004	P53004	BIEA_HUMAN	BLVRA	Biliverdin reductase A	1726070	1735900	1755060	1811630	1584410	1726860	1753590	1685540	1765360	1775330	939296	1045160
P53007	P53007	TXTP_HUMAN	SLC25A1	Tricarboxylate transport protein, mitochondrial	329112	286807	316814	275102	251397	284355	217521	229484	255025	183958	222492	234898
P53041	P53041	PPP5_HUMAN	PPP5C	Serine/threonine-protein phosphatase 5	312549	298025	299658	312772	294909	282912	279653	267794	264454	303056	214115	210394
P53384	P53384	NUBP1_HUMAN	NUBP1	Cytosolic Fe-S cluster assembly factor NUBP1	27680.9	39398.9	60650.6	48615.4	49641.4	47556.1	46883.6	55425.7	60909.4	49349.2	31501.3	34722.5
P53396	P53396	ACLY_HUMAN	ACLY	ATP-citrate synthase	603182	630432	620261	620623	598540	646770	633505	613468	593565	606265	550560	596439
P53597	P53597	SUCA_HUMAN	SUCLG1	Succinate--CoA ligase [ADP/GDP-forming] subunit alpha, mitochondrial	376249	405160	443554	440581	396587	408432	411667	384367	375999	381054	178940	271345
P53618	P53618	COPB_HUMAN	COPB1	Coatomer subunit beta	1053100	1117270	1135890	1122380	1071400	1115100	1025290	1125370	1140130	1073000	966413	1038590
P53621	P53621	COPA_HUMAN	COPA	Coatomer subunit alpha	1221650	1265080	1212560	1256070	1262300	1242290	1207390	1245210	1273830	1223540	1215100	1272590
P53634	P53634	CATC_HUMAN	CTSC	Dipeptidyl peptidase 1	311369	202628	166717	212385	250858	210583	192307	233821	193232	208962	317373	232796
P53675	P53675	CLH2_HUMAN	CLTCL1	Clathrin heavy chain 2	443375	174101	112605	113631		132985	94272.7		269953	93608.1	191349	114589
P53675;Q00610	Q00610;P53675	CLH1_HUMAN;CLH2_HUMAN	CLTC;CLTCL1	Clathrin heavy chain 2	1941370	2002530	1899400	2042250	1986220	2071540	1899920	1886460	1989840	1858440	2022370	2041650
P53677	P53677	AP3M2_HUMAN	AP3M2	AP-3 complex subunit mu-2	48116.3	13563.5	46429.1	34832.6	42626	37137.2	45753.6	32303	43118.9	45505.8	13525.8	17357.9
P53677;Q9Y2T2	Q9Y2T2;P53677	AP3M1_HUMAN;AP3M2_HUMAN	AP3M1;AP3M2	AP-3 complex subunit mu-2	119153	152628	98847	164717	122653	134056	124026	118233	119611	167230	104642	95342.1
P53680	P53680	AP2S1_HUMAN	AP2S1	AP-2 complex subunit sigma	777541	781371	705042	785564	677249	811004	686168	843969	752550	679655	981684	916985
P53985	P53985	MOT1_HUMAN	SLC16A1	Monocarboxylate transporter 1	179683	190109	189524	146984	220757	171165	164263	168873	154128	207116	83912	59009.5
P53992	P53992	SC24C_HUMAN	SEC24C	Protein transport protein Sec24C	548986	494461	485155	546716	523088	537409	502069	535487	563858	510770	528899	552964
P54136	P54136	SYRC_HUMAN	RARS1	Arginine--tRNA ligase, cytoplasmic	284950	286666	287054	287953	296654	308521	280624	292088	285967	266518	316804	373196
P54252	P54252	ATX3_HUMAN	ATXN3	Ataxin-3	63324	66416.9	75123.2	55389.7	82093.5	56003.7	72686.1	41107.2	52453.5	80229.7
P54577	P54577	SYYC_HUMAN	YARS1	Tyrosine--tRNA ligase, cytoplasmic	315330	349307	296786	320202	336669	285371	319403	320762	313590	320492	283629	302031
P54578	P54578	UBP14_HUMAN	USP14	Ubiquitin carboxyl-terminal hydrolase 14	41536600	40867900	47323500	43218200	47455400	41051600	47414900	35875800	43967300	45728600	129484	203485
P54687	P54687	BCAT1_HUMAN	BCAT1	Branched-chain-amino-acid aminotransferase, cytosolic	55642.7	51297.8	55031.1	47485.6	34373.1	42404	31491.7	52469.7	55010.2	80189.1	57310
P54727	P54727	RD23B_HUMAN	RAD23B	UV excision repair protein RAD23 homolog B	56128	35845.4	73719.9	43972.2	46824.3	75449.3	48529.1	57782.9	53509.6	51304.3	52095.6	27879
P54802	P54802	ANAG_HUMAN	NAGLU	Alpha-N-acetylglucosaminidase	142464	227006	143881	111387	147553	160234	135636	176308	216803	158746	231255	255912
P54819	P54819	KAD2_HUMAN	AK2	Adenylate kinase 2, mitochondrial	80402.3	83101.3	95958	79846.7	99490.8	100220	76301.4	85929.1	64144.1	70851.1	103341	123183
P54886	P54886	P5CS_HUMAN	ALDH18A1	Delta-1-pyrroline-5-carboxylate synthase	518186	554774	543568	538492	531528	548552	560792	538237	569357	513689	324715	377452
P54920	P54920;Q9H115	SNAA_HUMAN	NAPA	Alpha-soluble NSF attachment protein	112863	119714	124110	117020	104873	114087	89303.2	127765	123931	91345.3	117017	178067
P54922;Q8NDY3	Q8NDY3;P54922	ADPRH_HUMAN;ARHL1_HUMAN	ADPRH;ADPRHL1	[Protein ADP-ribosylarginine] hydrolase	91991.4	64557.2	47544.3	92520.8	65288	77888.2	40394.4	92740.3	91534.4	81851	64619.3	132880
P55010	P55010	IF5_HUMAN	EIF5	Eukaryotic translation initiation factor 5	11361.8	10623.8	13364.5	7872.26	12203.8	16342.8		6878.18	5629.47		19823.4	9677.36
P55039	P55039	DRG2_HUMAN	DRG2	Developmentally-regulated GTP-binding protein 2	161206	204686	227852	236529	232924	201232	240394	217522	200786	219213	112297	142257
P55060	P55060	XPO2_HUMAN	CSE1L	Exportin-2	487591	530190	534602	530881	579637	615729	502182	558302	556077	497605	707067	869026
P55072	P55072	TERA_HUMAN	VCP	Transitional endoplasmic reticulum ATPase	3400400	3727080	3580780	3710750	3827180	3878840	3406150	3653410	3738260	3417030	4438290	5105960
P55084	P55084	ECHB_HUMAN	HADHB	Trifunctional enzyme subunit beta, mitochondrial	887140	979071	914323	844317	885814	856414	864507	926146	935509	872023	512792	599929
P55160	P55160	NCKPL_HUMAN	NCKAP1L	Nck-associated protein 1-like	119856	111499	125939	142931	144655	65632.7	122957	135534	138011	133713	174875	211829
P55160;Q9Y2A7	P55160;Q9Y2A7	NCKP1_HUMAN;NCKPL_HUMAN	NCKAP1;NCKAP1L	Nck-associated protein 1-like	255252	257372	234252	244581	241262	218009	213078	247357	254249	228577	293453	248775
P55209	P55209	NP1L1_HUMAN	NAP1L1	Nucleosome assembly protein 1-like 1	102946	89648.1	108192	111101	108272	106607	94259.9	83116.7	96503.6	109764	138886	134404
P55212	P55212	CASP6_HUMAN	CASP6	Caspase-6	578877	563953	472609	427906	470464	453464	542065	419441	421907	470102	295814	338754
P55259	P55259	GP2_HUMAN	GP2	Pancreatic secretory granule membrane major glycoprotein GP2	157769
P55263	P55263	ADK_HUMAN	ADK	Adenosine kinase	147330	167568	154533	167916	102778	157735	160227	132112	154595	132274	130185	143211
P55265	P55265	DSRAD_HUMAN	ADAR	Double-stranded RNA-specific adenosine deaminase	83389.3	105845	95719.5	85846.7	85043	86733	98991.4	85762.7	81606	102972	20363.1	39544.4
P55735	P55735	SEC13_HUMAN	SEC13	Protein SEC13 homolog	432188	418068	441489	432990	441958	476309	426440	452412	450700	477477	403348	381559
P55769	P55769	NH2L1_HUMAN	SNU13	NHP2-like protein 1	130274	75214.6	198058	141711	143240	119827	60782	157309	166272	119533	216801	251757
P55786	P55786	PSA_HUMAN	NPEPPS	Puromycin-sensitive aminopeptidase	334911	308360	313293	308321	298826	329366	311781	301060	307279	328539	281632	282825
P55809	P55809	SCOT1_HUMAN	OXCT1	Succinyl-CoA:3-ketoacid coenzyme A transferase 1, mitochondrial	173447	194318	183507	170142	214361	152733	174058	176953	169054	200036	219357	210267
P55854;P61956;Q6EEV6	Q6EEV6;P61956;P55854	SUMO2_HUMAN;SUMO3_HUMAN;SUMO4_HUMAN	SUMO2;SUMO3;SUMO4	Small ubiquitin-related modifier 3	112550	105598	135858	147643	123309	181825	138735		114317	148708	127963	145733
P55884	P55884	EIF3B_HUMAN	EIF3B	Eukaryotic translation initiation factor 3 subunit B	2609210	2625000	2493610	2504410	2566430	2504030	2444080	2642100	2586330	2485680	2652530	2622140
P56134	P56134	ATPK_HUMAN	ATP5MF	ATP synthase subunit f, mitochondrial	585204	419591	436266	256733	500536	356336	526544	910051	389246	460038	962290	523797
P56192	P56192	SYMC_HUMAN	MARS1	Methionine--tRNA ligase, cytoplasmic	228274	235639	187069	230903	246512	249017	223604	253917	232958	218809	177493	251470
P56537	P56537	IF6_HUMAN	EIF6	Eukaryotic translation initiation factor 6	1135440	1001400	965906	1044950	1201900	1038060	1074650	941105	936057	1045020	649788	710322
P56545	P56545	CTBP2_HUMAN	CTBP2	C-terminal-binding protein 2	202415	167044	177023	208203	151071	204763	187623	201611	203870	162196	151956	137462
P56545;Q13363	P56545;Q13363	CTBP1_HUMAN;CTBP2_HUMAN	CTBP1;CTBP2	C-terminal-binding protein 2	242799	292454	329417	290738	258032	259681	341363	313929	278619	277401	180597	180259
P56730	P56730	NETR_HUMAN	PRSS12	Neurotrypsin	257134	266018	287593	296917	274765	302445	265774	277877	297630	258307	243459	229559
P57081	P57081	WDR4_HUMAN	WDR4	tRNA (guanine-N(7)-)-methyltransferase non-catalytic subunit WDR4	131966	63155	104996	118967	124155	120446	184745	116300	166481	164896	87146.9
P57088	P57088	TMM33_HUMAN	TMEM33	Transmembrane protein 33	510986	395508	457856	462942	411038	502956	465777	481993	448384	458958	337957	304245
P57721	P57721	PCBP3_HUMAN	PCBP3	Poly(rC)-binding protein 3	341997	360252	332928	326896	343959	356603	277064	344770	327276	348767	229263	290124
P57721;Q15365;Q15366	P57721;Q15365;Q15366	PCBP1_HUMAN;PCBP2_HUMAN;PCBP3_HUMAN	PCBP1;PCBP2;PCBP3	Poly(rC)-binding protein 3	1302110	1309700	1363020	1221560	1229150	1377280	1271700	1265460	1322390	1286450	1135280	1152910
P57721;Q15366	P57721;Q15366	PCBP2_HUMAN;PCBP3_HUMAN	PCBP2;PCBP3	Poly(rC)-binding protein 3	748856	874103	949889	901476	845747	949471	774051	934558	968232	895785	681455	778823
P57737	P57737	CORO7_HUMAN	CORO7	Coronin-7	98110.2	83429.1	94371.8	80492	79759.1	93706.2	88453	95365.8	106106	83909.2	58231.8	55355.3
P57740	P57740	NU107_HUMAN	NUP107	Nuclear pore complex protein Nup107	27433.3	38927.6	28858.5	31309.4	19819.7	25764.6	15535.6	36489.2	31372.4	18928.4		19417.4
P57772	P57772	SELB_HUMAN	EEFSEC	Selenocysteine-specific elongation factor	100886	93740.8	124991	101759	100201	137986	90138.1	93974.9	120533	83887.4	58726.9	69395.4
P59665;P59666	P59666;P59665	DEF1_HUMAN;DEF3_HUMAN	DEFA1;DEFA3	Neutrophil defensin 1	14642.2			8888.29	64470.6		27969.7	15640.9	18329.7	33505.5	24654.7	61727
P59998	P59998	ARPC4_HUMAN	ARPC4	Actin-related protein 2/3 complex subunit 4	1153640	1314320	1218580	1393300	1304110	1272550	1271340	1248010	1398270	1288930	1169130	1236020
P60174	P60174	TPIS_HUMAN	TPI1	Triosephosphate isomerase	705894	621642	763685	626563	678128	932163	578070	723982	634083	521062	908500	943205
P60228	P60228	EIF3E_HUMAN	EIF3E	Eukaryotic translation initiation factor 3 subunit E	591324	599222	568794	593238	578246	636590	549445	568240	664658	558912	844498	903048
P60331;P60369;P60370;P60409	P60370;P60369;P60331;P60412;P60409	KR101_HUMAN;KR103_HUMAN;KR105_HUMAN;KR107_HUMAN	KRTAP10-1;KRTAP10-3;KRTAP10-5;KRTAP10-7	Keratin-associated protein 10-1												373058
P60510	P60510	PP4C_HUMAN	PPP4C	Serine/threonine-protein phosphatase 4 catalytic subunit	460164	531868	519911	517414	511378	513444	497922	539384	504828	460087	438602	443218
P60660	P60660	MYL6_HUMAN	MYL6	Myosin light polypeptide 6	104880	124870	140779	125529	133870	158594	134175	147512	135621	119368	236648	202197
P60709;P62736;P63261;P63267	P68032;P62736;P68133;P63267;P60709;P63261	ACTA_HUMAN;ACTB_HUMAN;ACTG_HUMAN;ACTH_HUMAN	ACTA2;ACTB;ACTG1;ACTG2	Actin, cytoplasmic 1	13922300	14510100	15475300	13555000	10771400	15261800	13484700	14017600	15009600	13022700	11800800	12863300
P60709;P63261	P60709;P63261	ACTB_HUMAN;ACTG_HUMAN	ACTB;ACTG1	Actin, cytoplasmic 1	15781400	15982000	14849800	15022000	16771000	16489400	14749800	16396800	16950400	14407300	16261100	15361500
P60763	P60763	RAC3_HUMAN	RAC3	Ras-related C3 botulinum toxin substrate 3		253708	49117	249302	131358	159901	362846	156887	245797	182604
P60763;P63000	P63000;P60763	RAC1_HUMAN;RAC3_HUMAN	RAC1;RAC3	Ras-related C3 botulinum toxin substrate 3	260666	204359	250356	188913	194570	271808	262598	216343	258301	294905	127643	68181.4
P60842	P60842	IF4A1_HUMAN	EIF4A1	Eukaryotic initiation factor 4A-I	3258910	3520030	3355090	3392950	3042250	3275170	3318490	3441990	3594010	3236360	3613340	3822530
P60842;Q14240	P60842;Q14240	IF4A1_HUMAN;IF4A2_HUMAN	EIF4A1;EIF4A2	Eukaryotic initiation factor 4A-I	3500620	3561540	3896610	4037710	3891540	3946770	3709560	3816630	4044710	3506040	4434120	4596170
P60866	P60866	RS20_HUMAN	RPS20	40S ribosomal protein S20	1746990	2008310	2008480	2062940	2034430	2167720	2053470	2071620	2025590	1994560	1366010	1550190
P60891	P60891	PRPS1_HUMAN	PRPS1	Ribose-phosphate pyrophosphokinase 1	187803	184583	170655	193613	169758	224748	171524	158883	187413	173735	195939	242567
P60900	P60900	PSA6_HUMAN	PSMA6	Proteasome subunit alpha type-6	1702370	1677380	1646460	1650580	1528380	1488750	1541800	1616040	1486400	1580920	984453	1031430
P60953	P60953	CDC42_HUMAN	CDC42	Cell division control protein 42 homolog	1100520	985647	1053850	1083410	1142970	1118510	921896	970302	1002960	1029460	520161	509070
P60981	P60981	DEST_HUMAN	DSTN	Destrin	135821	185000	120850	136784	68487.9	162133	123454	131460	105156	128956	121709	123087
P60983	P60983	GMFB_HUMAN	GMFB	Glia maturation factor beta	236448	248992	191552	205950	252058	221640	199628	238935	199051	183324	397911	335310
P60985	P60985	KTDAP_HUMAN	KRTDAP	Keratinocyte differentiation-associated protein	45212.8
P61006	P61006	RAB8A_HUMAN	RAB8A	Ras-related protein Rab-8A	261136	287337	277460	223193	240495	196008	312877	297126	269500	283556	87624.8	159238
P61006;P62820;Q92930;Q9H0U4	Q92930;P62820;Q9H0U4;P61006	RAB1A_HUMAN;RAB1B_HUMAN;RAB8A_HUMAN;RAB8B_HUMAN	RAB1A;RAB1B;RAB8A;RAB8B	Ras-related protein Rab-8A	234663	236592	233677	228933	248991	247663	243939	209397	243837	279223	85998	123492
P61006;Q92930	Q92930;P61006	RAB8A_HUMAN;RAB8B_HUMAN	RAB8A;RAB8B	Ras-related protein Rab-8A	157864	154234	194258	159946	182663	141963	130662	168348	148699	148779	78179.2	65317.5
P61009	P61009	SPCS3_HUMAN	SPCS3	Signal peptidase complex subunit 3	356386	306932	370045	346468	335760	329031	469870	406766	337784	493440	235760	302946
P61019	P61019	RAB2A_HUMAN	RAB2A	Ras-related protein Rab-2A	326122	335987	320667	326915	281015	337922	305221	296949	298600	318700	171668	188583
P61019;Q8WUD1	Q8WUD1;P61019	RAB2A_HUMAN;RAB2B_HUMAN	RAB2A;RAB2B	Ras-related protein Rab-2A	1229820	1283910	1097130	1234440	1147010	1121170	1289530	1313100	1176470	1296650	777285	729183
P61020	P61020	RAB5B_HUMAN	RAB5B	Ras-related protein Rab-5B	199153	187026	172156	202670	193539	133169	167721	212249	133404	174522	117868	123171
P61026	P61026	RAB10_HUMAN	RAB10	Ras-related protein Rab-10	963763	975563	991787	1002790	1009190	971270	1155160	958785	984679	1032240	562653	427463
P61077	P61077;P62837	UB2D3_HUMAN	UBE2D3	Ubiquitin-conjugating enzyme E2 D3	862495	745789	923680	822397	873544	822730	808306	924076	926142	827358	813559	719685
P61081	P61081	UBC12_HUMAN	UBE2M	NEDD8-conjugating enzyme Ubc12	29165.1	111741	92958.5	106829	74954.8	80366	82848	81239	82416.8	58057.6	39322.6	76320.3
P61086	P61086	UBE2K_HUMAN	UBE2K	Ubiquitin-conjugating enzyme E2 K	142348	166387	182212	187320	121592	174681	178649	151313	191003	136617	242292	229040
P61088	P61088	UBE2N_HUMAN	UBE2N	Ubiquitin-conjugating enzyme E2 N	593482	581233	580990	652707	565329	687289	573028	611837	644143	528538	667390	726268
P61106	P61106	RAB14_HUMAN	RAB14	Ras-related protein Rab-14	616209	622891	569772	558291	628408	573386	632772	572979	634158	598042	329683	362823
P61158	P61158	ARP3_HUMAN	ACTR3	Actin-related protein 3	1776640	1875890	1804440	1784600	1617750	1766080	1557120	1744720	1644100	1592280	1898190	1975900
P61158;Q9P1U1	Q9P1U1;P61158	ARP3B_HUMAN;ARP3_HUMAN	ACTR3;ACTR3B	Actin-related protein 3	436245	418994	538164	487158	421350	520306	482571	516120	445799	462148	616815	592022
P61160	P61160	ARP2_HUMAN	ACTR2	Actin-related protein 2	960041	1053020	983661	964634	905503	1036870	918126	928088	960171	886663	1164130	1219420
P61163	P61163	ACTZ_HUMAN	ACTR1A	Alpha-centractin	417145	465288	462875	417582	506286	440032	390194	393172	444222	373925	472986	457643
P61201	P61201	CSN2_HUMAN	COPS2	COP9 signalosome complex subunit 2	323067	262424	298894	279527	268525	303732	297770	297130	312950	269458	358112	439131
P61221	P61221	ABCE1_HUMAN	ABCE1	ATP-binding cassette sub-family E member 1	516316	539154	533159	534307	515864	559939	517992	526250	511317	500878	487419	556584
P61224	P61224;A6NIZ1	RAP1B_HUMAN	RAP1B	Ras-related protein Rap-1b	135514	182641	176652	174595	200456	190170	181808	162056	146409	167657	106941	95918.7
P61224;P62834	P62834;P61224;A6NIZ1	RAP1A_HUMAN;RAP1B_HUMAN	RAP1A;RAP1B	Ras-related protein Rap-1b	1042810	965539	913857	883517	870812	908875	1112960	807679	1032400	996974	762348	752085
P61225	P61225	RAP2B_HUMAN	RAP2B	Ras-related protein Rap-2b	32707.8	19966.8	10255.4	20245.2	29221.4	20205.5	30029.4	14842.7	24924.6	28200.1
P61247	P61247	RS3A_HUMAN	RPS3A	40S ribosomal protein S3a	708860	771648	714075	832407	651204	780879	730312	864056	774602	741343	760862	856881
P61254	P61254	RL26_HUMAN	RPL26	60S ribosomal protein L26	375127	640411	877460	929056	790969	849665	674655	695584	802093	642670	756615	657286
P61254;Q9UNX3	Q9UNX3;P61254	RL26L_HUMAN;RL26_HUMAN	RPL26;RPL26L1	60S ribosomal protein L26	3262200	3353490	2879060	3181450	3438590	3152710	2890080	3759720	3301870	2878980	3784910	3339080
P61289	P61289	PSME3_HUMAN	PSME3	Proteasome activator complex subunit 3	191965	243505	237735	235309	230193	237911	193542	181421	249308	181375	274116	335581
P61313	P61313	RL15_HUMAN	RPL15	60S ribosomal protein L15	1456350	1456770	1362170	1507810	1515740	1444960	1144390	1354370	1395050	1088700	1583540	1382340
P61326;Q96A72	P61326;Q96A72	MGN2_HUMAN;MGN_HUMAN	MAGOH;MAGOHB	Protein mago nashi homolog	216479	200059	190340	187949	179339	208607	187090	194935	173111	208898	144799	146513
P61353	P61353	RL27_HUMAN	RPL27	60S ribosomal protein L27	4529630	4463420	4436070	4361430	4980690	4617760	4270270	4890370	4845280	4018390	5331390	5352670
P61421	P61421	VA0D1_HUMAN	ATP6V0D1	V-type proton ATPase subunit d 1	77805.5	67369.2	70895.2	76593.9	50882.4	76655.5	74445.6	70390.5	50676.5	71446	85442.2	59959.6
P61513	A6NKH3;P61513	RL37A_HUMAN	RPL37A	60S ribosomal protein L37a	1220800	1161690	1139090	1129290	1148680	1072350	1125170	1265310	1183990	1083690	837514	718711
P61586	P61586	RHOA_HUMAN	RHOA	Transforming protein RhoA	431241	503457	419492	325910	379508	419841	410689	355829	491218	578778	215182	45632.2
P61599	P61599	NAA20_HUMAN	NAA20	N-alpha-acetyltransferase 20	24205.5	35201.3	27819.6	34865.9	41537.5	35380.8	30241.6	26862.3	26723.7	26596.9	59228	49380.5
P61604	P61604	CH10_HUMAN	HSPE1	10 kDa heat shock protein, mitochondrial	172466	158249	181399	128822	163354	310318	131744	159368	153479	127622	187652	243855
P61619	Q9H9S3;P61619	S61A1_HUMAN	SEC61A1	Protein transport protein Sec61 subunit alpha isoform 1	61907.4	57592.5	69128.3	54324.6	49322	65881.8	45032.2	73888.6	48127.2	60308.1	48916.3	31105.1
P61626	P61626	LYSC_HUMAN	LYZ	Lysozyme C	2430010	2323580	2197910	2716360	2800320	2338480	1994300	2959500	2604510	2225560	11394000	3496170
P61758	P61758	PFD3_HUMAN	VBP1	Prefoldin subunit 3	101760	128845	110910	126040	119767	153137	98688.5	126160	131801	101439	144371	170606
P61764	P61764	STXB1_HUMAN	STXBP1	Syntaxin-binding protein 1	141978	152161	140877	163416	146043	152936	163806	143528	140169	169632	88555.3	108882
P61769	P61769	B2MG_HUMAN	B2M	Beta-2-microglobulin		30804.4	42020.9	41166.1	26858.8		21955.9	43939.7	21689.8	25821	206470	18425.6
P61923	P61923	COPZ1_HUMAN	COPZ1	Coatomer subunit zeta-1	170722	188558	198288	211849	189998	205943	180901	197673	181374	173543	200069	237320
P61962	P61962	DCAF7_HUMAN	DCAF7	DDB1- and CUL4-associated factor 7	310493	280575	283765	272653	237756	269104	236029	271792	246129	271048	170022	232488
P61966	P61966;P56377	AP1S1_HUMAN	AP1S1	AP-1 complex subunit sigma-1A	90358.3	149388	152137	127685	147587	145503	153614	138235	178409	104461	111988	146154
P61970	P61970	NTF2_HUMAN	NUTF2	Nuclear transport factor 2	386653	371858	356385	323031	407172	362716	412848	363939	362298	367764	274630	360040
P61978	P61978	HNRPK_HUMAN	HNRNPK	Heterogeneous nuclear ribonucleoprotein K	705018	748660	771890	817511	608127	817417	609378	701930	833741	595023	934175	933223
P61981	P61981	1433G_HUMAN	YWHAG	14-3-3 protein gamma	879405	755348	769108	634766	704892	846598	794969	654551	706864	780818	842895	1121260
P62068	P62068	UBP46_HUMAN	USP46	Ubiquitin carboxyl-terminal hydrolase 46	1738600	1700200	1870080	1728410	1834330	1691870	1708830	1440670	1696070	1874010	845952
P62070	P62070	RRAS2_HUMAN	RRAS2	Ras-related protein R-Ras2	31833	24057.7	18144.1	12898.7	30937.6	32895.1	34228.1	42479.6	24729.6	23156.4	16750.8	32922.3
P62081	P62081	RS7_HUMAN	RPS7	40S ribosomal protein S7	1267400	1262370	1275460	1248700	1269530	1301850	1216960	1143610	1291440	1162550	995473	859845
P62136	P62136	PP1A_HUMAN	PPP1CA	Serine/threonine-protein phosphatase PP1-alpha catalytic subunit	351389	383773	332649	336336	362778	328875	335182	348982	369620	338243	355110	435658
P62140	P62140	PP1B_HUMAN	PPP1CB	Serine/threonine-protein phosphatase PP1-beta catalytic subunit	265091	331504	315242	314572	230531	284235	271149	279923	265021	312825	293027	275418
P62191	P62191	PRS4_HUMAN	PSMC1	26S proteasome regulatory subunit 4	466655	496109	413118	423624	409275	516055	397396	463446	449144	469337	485862	554222
P62195	P62195	PRS8_HUMAN	PSMC5	26S proteasome regulatory subunit 8	290269	316009	327741	343060	324887	352636	288408	355664	331662	325723	349333	364589
P62241	P62241	RS8_HUMAN	RPS8	40S ribosomal protein S8	4423340	3538140	3615880	3516390	3871010	3792130	3064220	4545120	3361150	3123950	4665480	3375430
P62244	P62244	RS15A_HUMAN	RPS15A	40S ribosomal protein S15a	5197880	4957540	5082630	5306480	5034500	4912190	4864830	5056780	4832460	5057680	4039370	3911360
P62249	P62249	RS16_HUMAN	RPS16	40S ribosomal protein S16	975682	928720	888400	899515	885452	882744	806943	999842	873453	780639	1110700	941918
P62258	P62258	1433E_HUMAN	YWHAE	14-3-3 protein epsilon	325321	341952	368309	382575	360803	468860	343587	356505	322938	292699	420194	470197
P62263	P62263	RS14_HUMAN	RPS14	40S ribosomal protein S14	3084740	2964810	3028210	2790350	3219460	3122530	2269640	3326030	2948550	2414690	2160950	1741510
P62266	P62266	RS23_HUMAN	RPS23	40S ribosomal protein S23	2715530	2415240	2274870	2710270	2322410	2586450	1658810	2545240	2095810	2029750	1853250	1569240
P62269	P62269	RS18_HUMAN	RPS18	40S ribosomal protein S18	725764	678677	678319	722555	666435	696596	522399	741644	687594	583892	772449	774843
P62277	P62277	RS13_HUMAN	RPS13	40S ribosomal protein S13	2507100	2799210	2576520	2870950	2417610	2561700	2348850	2835350	2575790	2376970	3443780	3674270
P62280	P62280	RS11_HUMAN	RPS11	40S ribosomal protein S11	4637090	4584140	4366230	4471120	4717500	4539760	4444620	4686930	4771660	4503870	3451740	3547010
P62304	P62304	RUXE_HUMAN	SNRPE	Small nuclear ribonucleoprotein E	342939	357421	307734	357731	265857	392807	477578	338074	385850	519782	351195	500120
P62306	P62306	RUXF_HUMAN	SNRPF	Small nuclear ribonucleoprotein F	92532.7	104228	97854.1	108638	83117.5	100306	123560	114653	97907.3	123024	49850.2	56517.1
P62310	P62310	LSM3_HUMAN	LSM3	U6 snRNA-associated Sm-like protein LSm3	67661.3	35431.9	24086.4	25901.4	35005.6	40190.6	25318.6	33052.9	26572.1	32690	38209.2	51247.6
P62314	P62314	SMD1_HUMAN	SNRPD1	Small nuclear ribonucleoprotein Sm D1	1141490	1094900	1065150	1003590	884927	1039040	1019580	1260980	1043980	1062260	803865	693108
P62316	P62316	SMD2_HUMAN	SNRPD2	Small nuclear ribonucleoprotein Sm D2	747616	987410	745941	811910	762604	878805	1306450	1122270	780842	1127870	346122	403445
P62318	P62318	SMD3_HUMAN	SNRPD3	Small nuclear ribonucleoprotein Sm D3	434118	537451	489802	567759	466792	633765	697671	701987	548714	679560	612363	607279
P62330	P62330	ARF6_HUMAN	ARF6	ADP-ribosylation factor 6	184482	193030	88219.2	187322	176761	197132	188953	183921	191004	193689	145220	137963
P62333	P62333	PRS10_HUMAN	PSMC6	26S proteasome regulatory subunit 10B	204065	190775	198834	228282	226630	212738	189670	244021	203374	217158	269455	309721
P62380	P62380	TBPL1_HUMAN	TBPL1	TATA box-binding protein-like 1	254239	254099	246583	270623	217701	262143	275531	281326	259887	268195	96140	139332
P62424	P62424	RL7A_HUMAN	RPL7A	60S ribosomal protein L7a	3787450	3107650	3204050	3180260	3430460	3156360	2669910	3564670	3283630	2628360	3701860	3088380
P62487	P62487	RPB7_HUMAN	POLR2G	DNA-directed RNA polymerase II subunit RPB7	228685	241854	201125	204658	229312	271283	235104	265521	242648	216744	269819	246015
P62495	P62495	ERF1_HUMAN	ETF1	Eukaryotic peptide chain release factor subunit 1	925331	1007330	1018360	1069680	973616	1032400	894827	1018430	1035770	961801	1207020	1303970
P62633	P62633	CNBP_HUMAN	CNBP	Cellular nucleic acid-binding protein	83467.4	78838	96453.7	90265.7	84530.8	109814	62267.6	101969	83870.8	77014.9	125912	149555
P62701	Q8TD47;P62701	RS4X_HUMAN	RPS4X	40S ribosomal protein S4, X isoform	1211730	1211920	1214340	1275380	1178230	1258250	1044130	1269930	1239220	1113340	1326100	1227260
P62714	P62714	PP2AB_HUMAN	PPP2CB	Serine/threonine-protein phosphatase 2A catalytic subunit beta isoform	131534	153440	151343	59774.3	76177.3	138492	131770	104511	164858	127899	75982.6	101251
P62714;P67775	P62714;P67775	PP2AA_HUMAN;PP2AB_HUMAN	PPP2CA;PPP2CB	Serine/threonine-protein phosphatase 2A catalytic subunit beta isoform	1604050	1718080	1531930	1482480	1615840	1534740	1475480	1570860	1544730	1331100	1772610	1742190
P62736;P63267	P68032;P62736;P68133;P63267	ACTA_HUMAN;ACTH_HUMAN	ACTA2;ACTG2	Actin, aortic smooth muscle	1075690	1220310	1115460	1059950	928500	1085570	1034980	1128630	1165550	1029050	988960	799740
P62750	P62750	RL23A_HUMAN	RPL23A	60S ribosomal protein L23a	1228610	1387290	981149	1521250	1175750	1292490	1002730	1496610	1028460	1004880	1512800	1268020
P62753	P62753	RS6_HUMAN	RPS6	40S ribosomal protein S6	3983390	4129770	3801480	3926650	4026120	3778580	3673280	3977670	4360640	3422210	5246650	3934080
P62805	P62805	H4_HUMAN	H4C1	Histone H4	3788470	3723670	3333610	3574150	3397340	3644390	3363420	3765940	3526730	3170660	5762010	6094810
P62820	P62820	RAB1A_HUMAN	RAB1A	Ras-related protein Rab-1A	352431	383735	374833	387810	389231	384638	436211	368501	384011	405737	123264	153185
P62820;Q9H0U4	P62820;Q9H0U4	RAB1A_HUMAN;RAB1B_HUMAN	RAB1A;RAB1B	Ras-related protein Rab-1A	1695870	1636750	1775290	1697910	1638990	1649930	1888910	1762730	1735700	1854830	1081010	855959
P62826	P62826	RAN_HUMAN	RAN	GTP-binding nuclear protein Ran	12192300	12497700	12407400	12567200	13381500	12657200	12955700	11848300	12696800	12716400	8147380	8547780
P62829	P62829	RL23_HUMAN	RPL23	60S ribosomal protein L23	3038760	3240790	3046500	3077000	3208780	3100950	2882850	3064480	3165470	2749150	2362030	2363710
P62834	P62834	RAP1A_HUMAN	RAP1A	Ras-related protein Rap-1A	119479	150251	134037	165743	170348	122321	195034	215806	151947	227991	62344.9	98285.9
P62841	P62841	RS15_HUMAN	RPS15	40S ribosomal protein S15	411748	397639	295133	338011	211645	267567	256109	340662	380949	300825	362752	190725
P62847	P62847	RS24_HUMAN	RPS24	40S ribosomal protein S24	1721160	1426380	1325060	1399070	1307530	1349420	1239950	1561400	1411450	1190050	957585	868398
P62851	P62851	RS25_HUMAN	RPS25	40S ribosomal protein S25	260365	262218	259031	282006	255400	303266	253272	330733	258275	197395	386828	385398
P62854;Q5JNZ5	Q5JNZ5;P62854	RS26L_HUMAN;RS26_HUMAN	RPS26;RPS26P11	40S ribosomal protein S26	1484990	1951110	1871740	2176950	1977340	2071540	1714810	2089510	1881490	1745110	2306060	2031810
P62857	P62857	RS28_HUMAN	RPS28	40S ribosomal protein S28	310954	320437	373237	299341	195431	356578	221658	340258	361677	274527	190293	349644
P62861	P62861	RS30_HUMAN	FAU	40S ribosomal protein S30	936551	1404390	563925	1135400	955061	1008500	1233330	586211	1333390	796821	1025940	1103590
P62873	P62873;P16520	GBB1_HUMAN	GNB1	Guanine nucleotide-binding protein G(I)/G(S)/G(T) subunit beta-1	1887780	1587670	1732000	1736930	1764640	1667780	1953970	1749940	1712810	1831350	1050630	844714
P62873;P62879	P62873;P62879	GBB1_HUMAN;GBB2_HUMAN	GNB1;GNB2	Guanine nucleotide-binding protein G(I)/G(S)/G(T) subunit beta-1	2338590	2185800	2214220	2183050	2210180	2094960	2248460	2173060	2380090	2414530	1327320	1342800
P62873;P62879;Q9HAV0	Q9HAV0;P62873;P62879;P16520	GBB1_HUMAN;GBB2_HUMAN;GBB4_HUMAN	GNB1;GNB2;GNB4	Guanine nucleotide-binding protein G(I)/G(S)/G(T) subunit beta-1	2189290	2213870	2148830	2259350	2313010	2216060	2248960	2109140	2233900	2276610	1156610	1416500
P62877	P62877	RBX1_HUMAN	RBX1	E3 ubiquitin-protein ligase RBX1	175685	146825	146597	144246	149594	176703	157122	178037	170138	159964	176616	226816
P62879	P62879	GBB2_HUMAN	GNB2	Guanine nucleotide-binding protein G(I)/G(S)/G(T) subunit beta-2	3991950	4158880	3999250	3935840	4333790	3544530	4309030	4316980	3955980	4221050	2516320	2418210
P62879;Q9HAV0	Q9HAV0;P62879	GBB2_HUMAN;GBB4_HUMAN	GNB2;GNB4	Guanine nucleotide-binding protein G(I)/G(S)/G(T) subunit beta-2	699207	630508	654250	628095	656921	652537	709798	614937	660135	714393	374513	276267
P62888	P62888	RL30_HUMAN	RPL30	60S ribosomal protein L30	1930570	2182010	1846160	1985100	1934880	2014570	1912560	1960270	2091670	2081120	2081190	2176060
P62891;Q59GN2	P62891;Q59GN2	R39L5_HUMAN;RL39_HUMAN	RPL39;RPL39P5	60S ribosomal protein L39	173000	180026	185615	179377	183891	165291	144899	235196	163430	138848	208407	170824
P62899	P62899	RL31_HUMAN	RPL31	60S ribosomal protein L31	738497	837303	640709	873931	658503	764934	740296	1003390	733120	752875	648902	609022
P62906	P62906	RL10A_HUMAN	RPL10A	60S ribosomal protein L10a	1837130	1724530	1729300	1807900	1698420	1674670	1471600	1671290	1806490	1508000	2073660	2255420
P62910	P62910	RL32_HUMAN	RPL32	60S ribosomal protein L32	599784	639066	481444	554797	480896	542101	380731	625725	446367	333042	620008	571298
P62913	P62913	RL11_HUMAN	RPL11	60S ribosomal protein L11	4681560	4798640	4789960	4478360	4922380	4659620	5080080	4020330	5192080	4931700	3249870	3210050
P62917	P62917	RL8_HUMAN	RPL8	60S ribosomal protein L8	6025540	5776740	5229860	5170200	5509730	5298550	4871000	6286010	5725270	4751800	7196990	5759230
P62937	P62937	PPIA_HUMAN	PPIA	Peptidyl-prolyl cis-trans isomerase A	3476820	3576700	3377070	3420990	3502130	3828440	3252750	3995610	3878200	3601290	4085730	4600980
P62942	P62942	FKB1A_HUMAN	FKBP1A	Peptidyl-prolyl cis-trans isomerase FKBP1A	17483.2	21714.4	59204.8	23545.5	37917.6	73902.3	28529.2	39512.4	42728.4	25753.6	50758.3	84582.5
P62979	P62979;P0CG47;P62987;P0CG48	RS27A_HUMAN	RPS27A	Ubiquitin-40S ribosomal protein S27a	1974210000	1655290000	1915000000	1749180000	1985510000	1604560000	1797710000	1459600000	1885480000	1805990000	5496380	5686350
P62995	P62995	TRA2B_HUMAN	TRA2B	Transformer-2 protein homolog beta	508226	626779	813445	899158	621987	581095	518832	631698	580532	531410	955471	770247
P62995;Q13595	Q13595;P62995	TRA2A_HUMAN;TRA2B_HUMAN	TRA2A;TRA2B	Transformer-2 protein homolog beta	76019.4	107933	74352.8	119762	89320.7	85658.1	35466	94647	55975.6	61999.9	68596.1	92392.3
P63000	P63000	RAC1_HUMAN	RAC1	Ras-related C3 botulinum toxin substrate 1	596169	529357	542688	339658	604874	480709	439462	496982	446922	830285	389513	273477
P63010	P63010	AP2B1_HUMAN	AP2B1	AP-2 complex subunit beta	440867	471342	399891	446776	412312	466310	329035	407376	437157	403367	519616	554629
P63010;Q10567	P63010;Q10567	AP1B1_HUMAN;AP2B1_HUMAN	AP1B1;AP2B1	AP-2 complex subunit beta	571608	600926	610078	656666	586836	631194	563537	589754	647633	549399	709063	769362
P63092;Q5JWF2	P63092;Q5JWF2	GNAS1_HUMAN;GNAS2_HUMAN	GNAS	Guanine nucleotide-binding protein G(s) subunit alpha isoforms short	538508	581773	609121	562746	566664	593732	574537	557951	574000	535524	347700	338836
P63104	P63104	1433Z_HUMAN	YWHAZ	14-3-3 protein zeta/delta	337863	335179	325430	283182	355855	394276	273197	392488	303233	279983	486094	424772
P63151	P63151	2ABA_HUMAN	PPP2R2A	Serine/threonine-protein phosphatase 2A 55 kDa regulatory subunit B alpha isoform	623731	618181	666571	601739	589759	596787	612792	621472	630158	617268	712097	647187
P63167	P63167;Q96FJ2	DYL1_HUMAN	DYNLL1	Dynein light chain 1, cytoplasmic	159076	177678	121440	99853.2	110847	104989	111341	104666	62705.4	85694.5	172553	83158.7
P63172	P63172	DYLT1_HUMAN	DYNLT1	Dynein light chain Tctex-type 1	325449	378808	382379	235723	340925	277655	374692	362153	385592	256771	237890	161000
P63173	P63173	RL38_HUMAN	RPL38	60S ribosomal protein L38	119806	118345	122350	120516	148643	142363	104374	134909	139595	70141.5	116837	142298
P63208	P63208	SKP1_HUMAN	SKP1	S-phase kinase-associated protein 1	1223680	1109320	1186080	1283500	1334890	1681450	1080520	1243450	1331150	1299060	2287350	2182060
P63220	P63220	RS21_HUMAN	RPS21	40S ribosomal protein S21	253248	255325	203859	240327	168097	264803	176578	214179	280818	226126	228617	166339
P63241	Q6IS14;P63241	IF5A1_HUMAN	EIF5A	Eukaryotic translation initiation factor 5A-1	238215	257212	246570	216286	253352	322377	206779	231338	256800	194037	359973	444039
P63244	P63244	RACK1_HUMAN	RACK1	Receptor of activated protein C kinase 1	11053200	11489400	11014500	11470800	11995000	11433400	11469800	11574500	11490900	11505200	10051400	9650520
P63279	P63279	UBC9_HUMAN	UBE2I	SUMO-conjugating enzyme UBC9	50917.8	39921	69823.9	62086.2	65325.2	69558.6	35420.2	54044.1	60168.3	48246.7	68464.2	133826
P67775	P67775	PP2AA_HUMAN	PPP2CA	Serine/threonine-protein phosphatase 2A catalytic subunit alpha isoform	569533	663429	761198	595022	740509	641301	571169	629874	537319	724958	486341	600417
P67809	P67809	YBOX1_HUMAN	YBX1	Y-box-binding protein 1	2664260	2642830	2473670	2717360	2718980	2791930	2895510	3148640	2780350	2976200	4213360	4009700
P67812	P67812	SC11A_HUMAN	SEC11A	Signal peptidase complex catalytic subunit SEC11A	408008	367674	379175	371118	364728	393176	393897	429417	417237	405080	201569	251104
P67870	P67870	CSK2B_HUMAN	CSNK2B	Casein kinase II subunit beta	123393	224425	165686	208830	192839	221309	160121	134441	232677	176588	281455	295222
P67936	P67936;P07951	TPM4_HUMAN	TPM4	Tropomyosin alpha-4 chain	55900.4	51475.6	77568.4	49886	65574.4	127114	119061	60971.7	92774	65594.5	131115	108198
P68036	A0A1B0GUS4;P68036	UB2L3_HUMAN	UBE2L3	Ubiquitin-conjugating enzyme E2 L3	57331.5	125510	110952	90829.3	61900.7	105720	81265	51637.7	85057.2	73478.2	83677.1	114553
P68104;Q5VTE0	P68104;Q5VTE0	EF1A1_HUMAN;EF1A3_HUMAN	EEF1A1;EEF1A1P5	Elongation factor 1-alpha 1	6590030	6463550	6749860	6353820	6444010	6603770	6584440	6581060	6996850	6230970	6213940	5885080
P68366	P68366;P68363	TBA4A_HUMAN	TUBA4A	Tubulin alpha-4A chain	11421900	11608600	12282600	11762600	12092800	11297500	11252800	12439900	12778600	11541700	10658300	10494900
P68366;Q9H853;Q9NY65	Q6PEY2;P0DPH8;Q9NY65;P68366;Q71U36;Q9H853;Q9BQE3;P68363;P0DPH7	TBA4A_HUMAN;TBA4B_HUMAN;TBA8_HUMAN	TUBA4A;TUBA4B;TUBA8	Tubulin alpha-4A chain	4700470	4409170	4958570	4311460	4512170	4285440	3680980	3287060	4428750	3505410	3648250	3946050
P68366;Q9NY65	Q6PEY2;P0DPH8;Q9NY65;P68366;Q71U36;Q9BQE3;P68363;P0DPH7	TBA4A_HUMAN;TBA8_HUMAN	TUBA4A;TUBA8	Tubulin alpha-4A chain	11999600	12355400	11978300	12106200	12161300	12650600	11512200	11839600	13319200	12221700	10545000	10986200
P68371	P68371	TBB4B_HUMAN	TUBB4B	Tubulin beta-4B chain	2166050	2332120	2084590	2079240	2370570	2068500	2000450	2269210	2280860	2142610	2687950	2160120
P68371;Q9BVA1	Q9BVA1;Q13885;P68371	TBB2B_HUMAN;TBB4B_HUMAN	TUBB2B;TUBB4B	Tubulin beta-4B chain	1812790	97276.8	1619900	1081990			1465270	1289230	2650410			1720180
P68400;Q8NEV1	P68400;Q8NEV1	CSK21_HUMAN;CSK23_HUMAN	CSNK2A1;CSNK2A3	Casein kinase II subunit alpha	175120	170208	150752	156930	148989	177334	143737	173208	183035	170191	106555	152688
P68402	P68402	PA1B2_HUMAN	PAFAH1B2	Platelet-activating factor acetylhydrolase IB subunit alpha2	714544	598088	682469	650735	583449	625817	498733	537766	734752	622631	612042	823467
P68431;P84243;Q16695;Q71DI3	P68431;Q71DI3;Q16695;P84243	H31T_HUMAN;H31_HUMAN;H32_HUMAN;H33_HUMAN	H3-3A;H3-4;H3C1;H3C15	Histone H3.1	912557	861295	888555	785170	873298	1054610	873058	930159	898386	866223	1372890	1290790
P68871	P68871	HBB_HUMAN	HBB	Hemoglobin subunit beta	205909	108486	76964.7	110796	182970	75881.7	664146	134385	115469	656235	118196	74263.3
P69905	P69905	HBA_HUMAN	HBA1	Hemoglobin subunit alpha	162574	108554	73410.5	67310.1	146186	100330	182245	66101.7	94250.5	154485	166638	137573
P78330	P78330	SERB_HUMAN	PSPH	Phosphoserine phosphatase	250293	169435	148578	297962	247417	276817	228168	309006	277734	145995	303957	435180
P78344	P78344	IF4G2_HUMAN	EIF4G2	Eukaryotic translation initiation factor 4 gamma 2		1900.56	4741.57			3513.34	1000.44	2519.67		2736.29		6281.67
P78346	P78346	RPP30_HUMAN	RPP30	Ribonuclease P protein subunit p30	179626	181241	191471	209495	169655	204446	172674	196329	220159	171910	178432	292903
P78347	P78347	GTF2I_HUMAN	GTF2I	General transcription factor II-I	509112	569892	499246	518409	538499	603385	462563	568640	545826	467099	662370	686236
P78356	P78356	PI42B_HUMAN	PIP4K2B	Phosphatidylinositol 5-phosphate 4-kinase type-2 beta	55750.7	69018.1	80082.5	58622.3	48231.3	46822	65386.3	55982.9	48311.5	61121.3	29952.9	19604.6
P78368;Q9HCP0;Q9Y6M4	P78368;Q9Y6M4;Q9HCP0	KC1G1_HUMAN;KC1G2_HUMAN;KC1G3_HUMAN	CSNK1G1;CSNK1G2;CSNK1G3	Casein kinase I isoform gamma-2							2250.02
P78371	P78371	TCPB_HUMAN	CCT2	T-complex protein 1 subunit beta	1263900	1354490	1337510	1313010	1238400	1437390	1155120	1277660	1387420	1231500	1515100	1707480
P78385	P78385	KRT83_HUMAN	KRT83	Keratin, type II cuticular Hb3		15263.9										793820
P78385;P78386	P78385;P78386;A6NCN2	KRT83_HUMAN;KRT85_HUMAN	KRT83;KRT85	Keratin, type II cuticular Hb3		262879						195410				12369800
P78385;P78386;Q14533	O43790;P78385;P78386;Q14533;A6NCN2	KRT81_HUMAN;KRT83_HUMAN;KRT85_HUMAN	KRT81;KRT83;KRT85	Keratin, type II cuticular Hb3	19640	125144	19168.9	649982	45502.9	20383.1	30009.7	109503		34791.2	49834.4	6080420
P78385;Q14533	O43790;P78385;Q14533	KRT81_HUMAN;KRT83_HUMAN	KRT81;KRT83	Keratin, type II cuticular Hb3	23017.9	116002	21163.6		35696.7	26376.3	32402	81131.2		18729.2	5545640	4223950
P78386	P78386	KRT85_HUMAN	KRT85	Keratin, type II cuticular Hb5	26195.9	56450.7				22331.8		75131.7			92101.1	2492600
P78386;Q14533	O43790;P78386;Q14533	KRT81_HUMAN;KRT85_HUMAN	KRT81;KRT85	Keratin, type II cuticular Hb5		24386.2										3237500
P78395	P78395	PRAME_HUMAN	PRAME	Melanoma antigen preferentially expressed in tumors		25284.4	22463.9				18588.1	25521.6
P78417	P78417	GSTO1_HUMAN	GSTO1	Glutathione S-transferase omega-1	107745	43688.4	94948.6	66287.8	74148.6	93186.8	58446.4	74328.6	82496.1	62384.9	51435	62820.1
P78527	P78527	PRKDC_HUMAN	PRKDC	DNA-dependent protein kinase catalytic subunit	341714	368062	352359	357521	316264	383928	319592	342747	358707	322214	253634	270797
P80188	P80188	NGAL_HUMAN	LCN2	Neutrophil gelatinase-associated lipocalin	206508							23161.9			127002
P80303	P80303	NUCB2_HUMAN	NUCB2	Nucleobindin-2											142142
P80404	P80404	GABT_HUMAN	ABAT	4-aminobutyrate aminotransferase, mitochondrial	27884.8	38096.3	20614.9	23640.2	36473.6	25764.5	53922.2	14449.9	55795.5	33152.6	28148.4	22392
P81605	P81605	DCD_HUMAN	DCD	Dermcidin	2042020	1877240	580952	472370	1636850	3416810	2011510	1819850	990192	2031250	5077820	832017
P82664	P82664	RT10_HUMAN	MRPS10	28S ribosomal protein S10, mitochondrial	47051.8	68813.5	56241.2	54501.6	67092.6	84179.8	46406.3	20749.3	35041.8	42419.9	27514	16962.9
P82675	P82675	RT05_HUMAN	MRPS5	28S ribosomal protein S5, mitochondrial	318256	331872	306295	275729	354976	344302	256520	311992	303729	263153	271474	247062
P82912	P82912	RT11_HUMAN	MRPS11	28S ribosomal protein S11, mitochondrial			34848.4	47189.3		34923.5	32666.9	40520.9		25589.6
P82914	P82914	RT15_HUMAN	MRPS15	28S ribosomal protein S15, mitochondrial	102435	85344.2	107694	107787	79201	115072	109121	96999.7	108093	101401	114192	94411
P82930	P82930	RT34_HUMAN	MRPS34	28S ribosomal protein S34, mitochondrial	252523	237926	267482	282238	280823	245831	219980	216361	274012	228999	300154	287306
P82933	P82933	RT09_HUMAN	MRPS9	28S ribosomal protein S9, mitochondrial		28864.5	18366.8	16011	9914.14	33376.4	13396.2	32119.5	7763.17	11375.3	21046.5
P83731	P83731	RL24_HUMAN	RPL24	60S ribosomal protein L24	2253710	2153890	1938160	2108660	2082400	2034010	1898440	2320770	2057800	1674470	2558420	1889650
P83881	P83881	RL36A_HUMAN	RPL36A	60S ribosomal protein L36a	325114	325190	358408	404217	408977	417823	407055	356308	405662	365398	184309	272140
P83881;Q969Q0	Q969Q0;P83881	RL36A_HUMAN;RL36L_HUMAN	RPL36A;RPL36AL	60S ribosomal protein L36a	1477850	1613990	1475140	1504600	1440040	1603430	1405130	1587100	1392240	1228200	1154280	1104220
P84077	P61204;P84077	ARF1_HUMAN	ARF1	ADP-ribosylation factor 1	2080580	2181020	1804520	2322180	2135880	2198650	2085450	1929630	1826640	2151200	1347700	1439650
P84077;P84085	P61204;P84085;P84077	ARF1_HUMAN;ARF5_HUMAN	ARF1;ARF5	ADP-ribosylation factor 1	2854410	2908860	2938120	2677220	2644550	2575890	3010050	3112950	2822840	3054430	2447940	2616660
P84085	P84085	ARF5_HUMAN	ARF5	ADP-ribosylation factor 5	502363	474130	461647	527436	493102	514919	511768	539412	545615	543382	326686	344841
P84090	P84090	ERH_HUMAN	ERH	Enhancer of rudimentary homolog	64923	70512.9	117928	71940	101695	107256	99301.5	75731	121631	42523.1	144205	89672.9
P84095	P84095	RHOG_HUMAN	RHOG	Rho-related GTP-binding protein RhoG	175707	224101	181868	213749	192972	186583	227925	187751	158532	205664	92376.6	115597
P84098	P84098	RL19_HUMAN	RPL19	60S ribosomal protein L19	2669130	2359590	1940150	2180640	2046770	1887550	1499810	2204320	2147080	1327410	3766350	3412110
P84103	P84103	SRSF3_HUMAN	SRSF3	Serine/arginine-rich splicing factor 3	3459280	3442470	3382970	4109200	3738860	3331930	1990970	4170440	2932490	2278110	4545190	3719930
P84103;Q16629	P84103;Q16629	SRSF3_HUMAN;SRSF7_HUMAN	SRSF3;SRSF7	Serine/arginine-rich splicing factor 3	1101210	1088920	1399740	1635350	1041020	1230760	853191	1290450	1123630	970405	1494530	1500630
P85037	P85037	FOXK1_HUMAN	FOXK1	Forkhead box protein K1	31372.4	18397.7	50610.3	30263.2	24276.1	39208.9	30025.3	39448.4	41616	30003.6	13716.5	21386.1
P98196;Q8NB49;Q9Y2G3	Q9Y2G3;P98196;Q8NB49	AT11A_HUMAN;AT11B_HUMAN;AT11C_HUMAN	ATP11A;ATP11B;ATP11C	Phospholipid-transporting ATPase IH			7041.85				17329.3			15068.7
P99999	P99999	CYC_HUMAN	CYCS	Cytochrome c	120143	105179	97111.3	103073	110340	108952	92871.9	106991	116687	84579.8	98159.3	107600
Q00325	Q00325	MPCP_HUMAN	SLC25A3	Phosphate carrier protein, mitochondrial	1172240	1488540	1362200	1311780	1265850	1334800	1207750	1338040	1186220	1108760	827148	933637
Q00341	Q00341	VIGLN_HUMAN	HDLBP	Vigilin	47086.8	55271.8	56908.3	54027.9	25008.1	46720.7	48832.2	54499.3	48798.1	63524.5	64495.2	50297.6
Q00534	Q00534	CDK6_HUMAN	CDK6	Cyclin-dependent kinase 6	618287	651857	705729	629569	663674	631982	609646	628596	609972	632835	358908	333259
Q00535	Q00535	CDK5_HUMAN	CDK5	Cyclin-dependent-like kinase 5	345467	349368	354598	304815	379217	374122	306802	351942	405669	303368	253095	219600
Q00577	Q00577	PURA_HUMAN	PURA	Transcriptional activator protein Pur-alpha	39452.8	49262.8	42295.2	46544.8	52056.2	28298.4	34989.6	66407.9	33455.2	39525.1	71294	79646.4
Q00610	Q00610	CLH1_HUMAN	CLTC	Clathrin heavy chain 1	2904130	3010070	2837550	2951990	2905190	2938540	2893380	2947590	2907060	2839530	2884660	2885160
Q00796	Q00796	DHSO_HUMAN	SORD	Sorbitol dehydrogenase	440632	389193	390823	325696	353792	381268	362034	351595	333642	322892	228605	199794
Q00839	Q00839	HNRPU_HUMAN	HNRNPU	Heterogeneous nuclear ribonucleoprotein U	5602220	5735100	5663720	5897900	5996750	5652220	5841800	5713330	5801830	5663900	4029840	4197960
Q01082	Q01082	SPTB2_HUMAN	SPTBN1	Spectrin beta chain, non-erythrocytic 1	114302	134247	115106	135802	127886	155029	85771.8	139449	115614	110428	157222	169448
Q01130	Q01130	SRSF2_HUMAN	SRSF2	Serine/arginine-rich splicing factor 2	1666020	2044400	3204120	3742100	2467630	2010000	1976480	2212960	1750820	1861550	4065980	3789790
Q01433	Q01433	AMPD2_HUMAN	AMPD2	AMP deaminase 2	282719	294098	278760	309871	298716	331075	298000	353545	243953	309158	322531	382126
Q01469	Q01469	FABP5_HUMAN	FABP5	Fatty acid-binding protein 5	6487690	946044	396164	259474	680208	718088	366936	1960960	407373	565570	4631980	1126280
Q01518	Q01518	CAP1_HUMAN	CAP1	Adenylyl cyclase-associated protein 1	2707140	2177550	2465380	2263220	2701700	2283470	1921120	2251210	2220500	2109860	1076710	1152340
Q01581	Q01581	HMCS1_HUMAN	HMGCS1	Hydroxymethylglutaryl-CoA synthase, cytoplasmic	66772.4	77636.2	55451	46499.4	52545	66222.7	63638.2	54536.8	53351.8	70418.7	67307.9	77031.4
Q01780	Q01780	EXOSX_HUMAN	EXOSC10	Exosome component 10	19197.9	31866.4	30772.5	36654.1	31998.5	26307	29012.7	22085.6	31950	29964.5	18162	27846.7
Q01804	Q01804	OTUD4_HUMAN	OTUD4	OTU domain-containing protein 4	533531	542102	646932	579939	584937	527650	600960	436028	558988	614027
Q01813	Q01813	PFKAP_HUMAN	PFKP	ATP-dependent 6-phosphofructokinase, platelet type	341105	329703	302557	336956	312725	317081	314121	333380	321398	334653	258223	240187
Q01968	Q01968	OCRL_HUMAN	OCRL	Inositol polyphosphate 5-phosphatase OCRL	54026.7	44260	33285	67700.1	97191.9	39503.8		39934.7	42996.5	34250.8	20244.5	80926.5
Q01970	Q01970	PLCB3_HUMAN	PLCB3	1-phosphatidylinositol 4,5-bisphosphate phosphodiesterase beta-3	123989	82615.8	107759	110029	111330	85534.5	102474	96165.2	105883	103213	72864.6	62652.6
Q02218	Q02218	ODO1_HUMAN	OGDH	2-oxoglutarate dehydrogenase, mitochondrial	236733	239808	227535	224004	220637	242670	238194	228248	217598	248036	209808	189907
Q02218;Q9ULD0	Q9ULD0;Q02218	ODO1_HUMAN;OGDHL_HUMAN	OGDH;OGDHL	2-oxoglutarate dehydrogenase, mitochondrial	255918	224947	266787	247038	247801	272553	244317	253389	289025	273082	246435	234417
Q02252	Q02252	MMSA_HUMAN	ALDH6A1	Methylmalonate-semialdehyde dehydrogenase [acylating], mitochondrial	66859.5	69012.9	52168.5	60098.8	31717.6	66990	65740	53966.9	52431.6	50754.3	33564	45807
Q02383	Q02383	SEMG2_HUMAN	SEMG2	Semenogelin-2							12735.4			18483.7
Q02413	Q02413	DSG1_HUMAN	DSG1	Desmoglein-1	751985	488497	413301	186928	549996	398211	494750	781607	432214	489092	1367120	511329
Q02543	Q02543	RL18A_HUMAN	RPL18A	60S ribosomal protein L18a	4417790	3911120	4136310	4119520	4788130	4168920	3354460	4523560	3867080	3427040	4714380	4305550
Q02750	P36507;Q02750	MP2K1_HUMAN	MAP2K1	Dual specificity mitogen-activated protein kinase kinase 1	201893	188682	66482.4	165115	159202	200772	205830	201315	214285	185305	210334	203848
Q02790	Q02790	FKBP4_HUMAN	FKBP4	Peptidyl-prolyl cis-trans isomerase FKBP4	175602	190012	193358	140514	158153	238226	144790	176654	193608	135668	281791	329305
Q02809	Q02809	PLOD1_HUMAN	PLOD1	Procollagen-lysine,2-oxoglutarate 5-dioxygenase 1	238842	242369	205664	209574	183037	202931	221723	233652	196847	226088	204567	189983
Q02878	Q02878	RL6_HUMAN	RPL6	60S ribosomal protein L6	3380390	2910450	2829700	2685060	2871460	2771180	1877510	2637320	2782940	1928020	3555420	2675860
Q02880	Q02880	TOP2B_HUMAN	TOP2B	DNA topoisomerase 2-beta	25699	26467.3	29845.2	29260.4	21358.5	14478.5	32318.3	33107.6	30281.9	33249.5	19467.6	21912.9
Q02978	Q02978	M2OM_HUMAN	SLC25A11	Mitochondrial 2-oxoglutarate/malate carrier protein	230443	237475	258976	237421	229483	244136	224968	228677	280674	189362	249238	237437
Q03426	Q03426	KIME_HUMAN	MVK	Mevalonate kinase	20780.9	16955.3	31260.1	17547.2	22074	23437.3	12644.4	19417.2	24871.8	27247.8	20578.3
Q03938;Q6ZR52	Q6ZR52;Q03938	ZN493_HUMAN;ZNF90_HUMAN	ZNF493;ZNF90	Zinc finger protein 90	19235.4	21178.2			49439.5	20935.8	9932.87		27812.4	28614.9	36777.3	42370.6
Q04118	Q04118;P10163	PRB3_HUMAN	PRB3	Basic salivary proline-rich protein 3						14626.4		13944.2			316006
Q04206	Q04206	TF65_HUMAN	RELA	Transcription factor p65	219942	225506	215776	215009	265380	207844	244286	220428	232265	210573	158328	109551
Q04323	Q04323	UBXN1_HUMAN	UBXN1	UBX domain-containing protein 1	32717.6	12215.5	28057.6		22572.7	11720.4	14393.2	15446.5	27871.2	15559.9
Q04446	Q04446	GLGB_HUMAN	GBE1	1,4-alpha-glucan-branching enzyme	24032.4	25759.4	64504.9	32074.2	42287.5	43004.8	28786.9	38873.3	47348.2	39020.2	30396.9	24835.5
Q04637	Q04637	IF4G1_HUMAN	EIF4G1	Eukaryotic translation initiation factor 4 gamma 1	28387.2	29668.2	26466.6	32586.2	20797.2	38602.1	22235.1	31369	23913.7	15094.1	26715.6	33049.3
Q04695	Q04695	K1C17_HUMAN	KRT17	Keratin, type I cytoskeletal 17	962399	543391	304386	383452	1307870	811557	372392	1848270	606108	388366	5260950	745066
Q04695;Q9C075	Q9C075;Q04695	K1C17_HUMAN;K1C23_HUMAN	KRT17;KRT23	Keratin, type I cytoskeletal 17	713078	574988	287506	304876	667433	564418	262935	909462	414677	290617	2272080	528794
Q04726	Q04727;Q04726;Q04725;Q04724	TLE3_HUMAN	TLE3	Transducin-like enhancer protein 3	255502	300931	295397	321068	308362	256240	306461	327336	258073	287623	223776	202011
Q04760	Q04760	LGUL_HUMAN	GLO1	Lactoylglutathione lyase	187273	157389	178736	177406	156401	230223	131335	177835	168585	150219	226485	269881
Q04837	Q04837	SSBP_HUMAN	SSBP1	Single-stranded DNA-binding protein, mitochondrial	201084	121954	112399	108267	211661	141218	73163.9	222315	253266	129640	333077	295124
Q04917	Q04917	1433F_HUMAN	YWHAH	14-3-3 protein eta	113476	159047	140483	137899	155252	177014	87397.2	99869.6	147031	135436	114087	131019
Q05048	Q05048	CSTF1_HUMAN	CSTF1	Cleavage stimulation factor subunit 1	154504	118436	129195	115154	113157	123843	104709	132388	113843	137014	113978	40182.9
Q05086	Q05086	UBE3A_HUMAN	UBE3A	Ubiquitin-protein ligase E3A	147514	163305	176069	172192	164644	153337	195491	174740	174783	182041	128814	89783.8
Q05193	Q05193	DYN1_HUMAN	DNM1	Dynamin-1	89032.9	75401.1	87264.2	112879	96939.7	92320.4	88481.5	85907.3	106418	104977	28821.8	38703.8
Q05193;Q9UQ16	Q05193;Q9UQ16	DYN1_HUMAN;DYN3_HUMAN	DNM1;DNM3	Dynamin-1	10052.1	25990.7	27618.1	13719.9		18325.6	15789	29381	26208.6	36676.5
Q05397	Q05397	FAK1_HUMAN	PTK2	Focal adhesion kinase 1	52696.6	45319.7	50971.1	58565.3	33650.1	55443.6	45516.7	52398.4	38278.4	51680.7		27535.8
Q05519	Q05519	SRS11_HUMAN	SRSF11	Serine/arginine-rich splicing factor 11	441573	519787	565507	646024	459246	590642	374061	576106	564544	382576	693683	726667
Q05639	Q05639	EF1A2_HUMAN	EEF1A2	Elongation factor 1-alpha 2	9782160	9310640	8873570	8786640	9724450	9346620	9297550	9284000	9378210	9408630	8118260	7738420
Q06124	Q06124	PTN11_HUMAN	PTPN11	Tyrosine-protein phosphatase non-receptor type 11	179521	157476	165587	177517	156418	166598	188324	164288	179021	189556	80615.1	107625
Q06136	Q06136	KDSR_HUMAN	KDSR	3-ketodihydrosphingosine reductase	66707.6	103847	88611.4	84042.4	78734.2	91160.4	111329	69349	85881.8	63088.5		24496.6
Q06203	Q06203	PUR1_HUMAN	PPAT	Amidophosphoribosyltransferase	584073	524199	537203	523759	572733	528982	534682	559676	510080	518939	381973	376248
Q06210	Q06210;O94808	GFPT1_HUMAN	GFPT1	Glutamine--fructose-6-phosphate aminotransferase [isomerizing] 1	237376	242159	226762	251608	246523	225074	205039	233301	223871	212859	199637	160589
Q06265	Q06265	EXOS9_HUMAN	EXOSC9	Exosome complex component RRP45	170329	178466	213483	190628	179905	191359	211821	199971	185117	187119	117593	91772.6
Q06323	Q06323	PSME1_HUMAN	PSME1	Proteasome activator complex subunit 1	251769	196012	262116	232354	211361	236243	204455	197105	272241	192599	330277	354878
Q06830	Q06830	PRDX1_HUMAN	PRDX1	Peroxiredoxin-1	3607300	3058370	3027590	2952450	3268550	3194920	3250210	3093890	3018910	3029440	3194760	3281230
Q06830;Q13162	Q13162;Q06830	PRDX1_HUMAN;PRDX4_HUMAN	PRDX1;PRDX4	Peroxiredoxin-1	2028830	1993080	2019280	1504360	1818280	2279520	1925230	2149190	1824710	2158120	2155580	2116970
Q07020	Q07020	RL18_HUMAN	RPL18	60S ribosomal protein L18	2589120	2203250	1906440	1881720	2326240	2011480	1158740	1937790	1877440	1165960	3045750	2146920
Q07021	Q07021	C1QBP_HUMAN	C1QBP	Complement component 1 Q subcomponent-binding protein, mitochondrial	491499	561635	598995	553513	618401	584202	488469	632113	635404	476711	559004	588162
Q07666	Q07666	KHDR1_HUMAN	KHDRBS1	KH domain-containing, RNA-binding, signal transduction-associated protein 1	9680.26	44970.3	26246.4	17405.8		50954.1		15808.1	48178.8
Q07954	Q07954	LRP1_HUMAN	LRP1	Prolow-density lipoprotein receptor-related protein 1	30394.6	36250.4	28946.3	31053.4	35369.6	41382.9	37083.3	38919	41356.4	39812	30443.9	30271.8
Q07955	Q07955	SRSF1_HUMAN	SRSF1	Serine/arginine-rich splicing factor 1	2358160	2869710	4222710	4723910	3867180	2687790	3554010	3032650	1889180	3528680	8447180	5764720
Q07960	Q07960	RHG01_HUMAN	ARHGAP1	Rho GTPase-activating protein 1	73263.4	28863.7	60867.5	50834.8	58591.9	32678.9	45360.5	41643.2	38669.8	42505.2	74585.8	56774.1
Q08170	Q08170	SRSF4_HUMAN	SRSF4	Serine/arginine-rich splicing factor 4	632039	496721	474286	495691	684399	478160	549498	502536	469870	684054	666176	915444
Q08170;Q13243;Q13247	Q13247;Q13243;Q08170	SRSF4_HUMAN;SRSF5_HUMAN;SRSF6_HUMAN	SRSF4;SRSF5;SRSF6	Serine/arginine-rich splicing factor 4	1919680	1897700	1993740	2153320	2162840	1804770	1887930	1992850	1761410	1865500	3656880	3349960
Q08170;Q13247	Q13247;Q08170	SRSF4_HUMAN;SRSF6_HUMAN	SRSF4;SRSF6	Serine/arginine-rich splicing factor 4	714255	606454	838577	800426	877138	666229	639204	702600	473562	698628	1103730	1126720
Q08188	Q08188	TGM3_HUMAN	TGM3	Protein-glutamine gamma-glutamyltransferase E	1157670	432303	323058	169373	568012	302074	269470	790239	356092	319664	1239620	545756
Q08209	Q08209;P48454;P16298	PP2BA_HUMAN	PPP3CA	Serine/threonine-protein phosphatase 2B catalytic subunit alpha isoform	349498	348727	283451	298304	244635	331347	384834	333786	336406	349488	458897	290489
Q08211	Q08211	DHX9_HUMAN	DHX9	ATP-dependent RNA helicase A	1450820	1459430	1449570	1481150	1444830	1471400	1464100	1545890	1455060	1414360	1247240	1397940
Q08257	Q08257	QOR_HUMAN	CRYZ	Quinone oxidoreductase	162321	171932	175211	180222	157241	175376	177939	214749	195195	180599	83527.9	93856.3
Q08378	Q08378	GOGA3_HUMAN	GOLGA3	Golgin subfamily A member 3	642018	578041	749007	647965	548438	606765	665496	696584	595514	524108	1132280	789545
Q08380	Q08380	LG3BP_HUMAN	LGALS3BP	Galectin-3-binding protein	438405	568159	528639	511990	466640	607314	543588	573928	731749	568595	1103190	808160
Q08554	Q08554	DSC1_HUMAN	DSC1	Desmocollin-1	619967	424437	336220	171558	406891	286278	413299	590611	368382	430333	1029100	430437
Q08752	Q08752	PPID_HUMAN	PPID	Peptidyl-prolyl cis-trans isomerase D	30783	65795.6	51451	50310.9	37249	51943.4	64632.2	63748.1	48967.5	46798.9	70301.6	99683.4
Q08945	Q08945	SSRP1_HUMAN	SSRP1	FACT complex subunit SSRP1	465826	556579	621401	633387	492293	584819	544281	575515	583326	517276	794575	733445
Q08AM6	Q08AM6	VAC14_HUMAN	VAC14	Protein VAC14 homolog	42507.4	33791.4	53622.2	41354.4	41860.4	49419.3	24984.9	39636	49729.6	30012.5	58824.5	61993.2
Q08J23	Q08J23	NSUN2_HUMAN	NSUN2	RNA cytosine C(5)-methyltransferase NSUN2	194601	208193	223433	200242	192262	214750	186549	181041	198307	186807	166160	192556
Q09028	Q09028	RBBP4_HUMAN	RBBP4	Histone-binding protein RBBP4	524296	560601	573457	531577	542266	567935	542666	516115	515829	544235	401595	410953
Q09028;Q16576	Q09028;Q16576	RBBP4_HUMAN;RBBP7_HUMAN	RBBP4;RBBP7	Histone-binding protein RBBP4	1294980	1326480	1238890	1377100	1339730	1387610	1385370	1425600	1376150	1425990	1159430	1229000
Q09161	Q09161	NCBP1_HUMAN	NCBP1	Nuclear cap-binding protein subunit 1	25696.9	36169.8	57045.3	30886.4	53804.1	37234.4	25373.1	47368.1	50621.7	36447.3	47392.1	66217.2
Q09666	Q09666	AHNK_HUMAN	AHNAK	Neuroblast differentiation-associated protein AHNAK	353276	117932	130220	132318	169421	169424	143755	163168	112427	131108	401609	189999
Q0PNE2	Q0PNE2	ELP6_HUMAN	ELP6	Elongator complex protein 6		33372.5	62744.9	88286.1	49923	75337.5	96627	61542.8	17239.7	63877.4
Q0VDF9	Q0VDF9	HSP7E_HUMAN	HSPA14	Heat shock 70 kDa protein 14	46183.7	75877.5	58412.6	102593	57929.7	88439.1	61034	50592.9	78192.1	66167.1	56207.8	47607.8
Q0VDG4	Q0VDG4	SCRN3_HUMAN	SCRN3	Secernin-3	114121	106644	114847	94405.4	79438.3	90007.4	85693.8	74148.3	88532.4	97904.6	82564.7	66766.8
Q0VGL1	Q0VGL1	LTOR4_HUMAN	LAMTOR4	Ragulator complex protein LAMTOR4	48573.6	52977.4	51659.3	35323.6	72949.8	46556.9	48489.5	62984.5	31707.6	68520.7	16104.9	31926.3
Q10471	Q10471	GALT2_HUMAN	GALNT2	Polypeptide N-acetylgalactosaminyltransferase 2	144549	144239	133234	122028	125179	136910	116788	138474	130104	133415	114292	73396.1
Q10472	Q10472;Q8IUC8	GALT1_HUMAN	GALNT1	Polypeptide N-acetylgalactosaminyltransferase 1	29657.1	87584.1	78552.4	79214.5	71231.4	85488.7	63467.2	78677.7	67314	84573.1	45656.9	104122
Q10567	Q10567	AP1B1_HUMAN	AP1B1	AP-1 complex subunit beta-1	110800	105484	102035	123917	101942	95570.3	85262.5	66424	80520.1	78928.2	119283	95063.4
Q10570	Q10570	CPSF1_HUMAN	CPSF1	Cleavage and polyadenylation specificity factor subunit 1	77425.2	102800	98291.9	90884.1	93409.6	115991	92409.7	98185.4	104679	74208.4	128863	111184
Q10713	Q10713	MPPA_HUMAN	PMPCA	Mitochondrial-processing peptidase subunit alpha	197687	211367	215753	175486	166624	188812	171083	216538	204292	183559	159644	135479
Q12756	Q12756	KIF1A_HUMAN	KIF1A	Kinesin-like protein KIF1A	104163	91151.9	109853	91128.7	98674.6	97094.9	105291	107484	82759.3	119362	52909.5	43312.2
Q12765	Q12765	SCRN1_HUMAN	SCRN1	Secernin-1	555973	532796	550798	516474	587536	514276	512806	558190	512459	468000	492305	481485
Q12768	Q12768	WASC5_HUMAN	WASHC5	WASH complex subunit 5	22372	45494.5	33941.4	35474.7	23812.2	53266.8	26177.8	22562.7	51145.6	48864.4	44472.5	65776.3
Q12788	Q12788	TBL3_HUMAN	TBL3	Transducin beta-like protein 3	26919.8	29408.5	52353.7	23063.4	59763.4	48923.8	52463.4	53062.5	59368.2	60676.4	23924.2	33610.8
Q12789	Q12789	TF3C1_HUMAN	GTF3C1	General transcription factor 3C polypeptide 1	65008.9	74810.4	62988.9	77040	40118.1	65640.2	58056.3	38831	55362.9	43162.3	65773.8	47456.2
Q12792	Q12792	TWF1_HUMAN	TWF1	Twinfilin-1	133764	109405	108181	113654	110946	120236	125350	117950	111466	94268.4	154686	159134
Q12792;Q6IBS0	Q12792;Q6IBS0	TWF1_HUMAN;TWF2_HUMAN	TWF1;TWF2	Twinfilin-1	158160	166207	135509	152317	187632	160244	131686	159152	128629	89180.6	150113	142471
Q12797	Q12797	ASPH_HUMAN	ASPH	Aspartyl/asparaginyl beta-hydroxylase		83987	39481.7	79378.3	21146	37882.2	55197.2	86368.4	82775.3	79042.8	30629	71018.5
Q12872	Q12872	SFSWA_HUMAN	SFSWAP	Splicing factor, suppressor of white-apricot homolog		22217.1	19450.3	17562.5	13071.5	10581.5	14735.8	16435.1	13329.1	7342.64	10852.5	19974.2
Q12874	Q12874	SF3A3_HUMAN	SF3A3	Splicing factor 3A subunit 3	26698.2	22071.9	17229.8	19308.9	9261.83	6262.81	18245.6	14993.5	17207.7	14741.8	30996.9	30064.3
Q12904	Q12904	AIMP1_HUMAN	AIMP1	Aminoacyl tRNA synthase complex-interacting multifunctional protein 1	68696.1	84631.2	98697.7	81920.9	63265.7	67147.6	84329.5	71774.6	90007.1	65492.5	89583.8	80566.8
Q12905	Q12905	ILF2_HUMAN	ILF2	Interleukin enhancer-binding factor 2	465290	434464	514809	461514	430593	494271	452058	456134	468947	423374	463969	443648
Q12906	Q12906	ILF3_HUMAN	ILF3	Interleukin enhancer-binding factor 3	631426	745239	709880	1026400	637242	750003	596044	775681	729932	617919	678120	791598
Q12906;Q96SI9	Q12906;Q96SI9	ILF3_HUMAN;STRBP_HUMAN	ILF3;STRBP	Interleukin enhancer-binding factor 3	281359	323197	293631	452764	228650	335717	276170	287529	315621	276233	227911	255889
Q12907	Q12907	LMAN2_HUMAN	LMAN2	Vesicular integral-membrane protein VIP36	572554	559409	529593	551397	551556	582164	597918	542975	571704	567447	356893	386678
Q12931	Q12931	TRAP1_HUMAN	TRAP1	Heat shock protein 75 kDa, mitochondrial	374788	383995	370162	360107	345525	371393	356169	337113	363371	367803	233544	235981
Q12979	P11274;Q12979	ABR_HUMAN	ABR	Active breakpoint cluster region-related protein	51505.7	13061.8	40620.8	38439.6		34043	28971.6	31182.7	28783.8	26875.5	18674	14933.8
Q12996	Q12996	CSTF3_HUMAN	CSTF3	Cleavage stimulation factor subunit 3	23887.5	33725.7	28468.3	29243.6	32180.8	34040.1	14619.6	28828.6	37097.4	35828.9	54052.7	57582.8
Q13011	Q13011	ECH1_HUMAN	ECH1	Delta(3,5)-Delta(2,4)-dienoyl-CoA isomerase, mitochondrial	183928	205670	209224	217413	164987	191375	182903	233476	179539	173513	99274.8	140849
Q13017	Q13017	RHG05_HUMAN	ARHGAP5	Rho GTPase-activating protein 5	918.567						1443.46
Q13033	Q13033	STRN3_HUMAN	STRN3	Striatin-3	70033.8	63304.4	64138.5	81539.6	76609.7	58139.7	61689.2	61492.8	58721.7	69603.1	33930.9	30919.3
Q13033;Q9NRL3	Q13033;Q9NRL3	STRN3_HUMAN;STRN4_HUMAN	STRN3;STRN4	Striatin-3	5895.25	44633.2	33203.4	31973.1	38991.4	31736.6	24372.4	42902.9	51491.5	38886.8	26925.3	29374.8
Q13042	Q13042	CDC16_HUMAN	CDC16	Cell division cycle protein 16 homolog	21303.4	28908	26752	18276.9	22794.7	17762.2	28457.1	16638.3	24323.8	16669.8	14739.4	23630.3
Q13045	Q13045	FLII_HUMAN	FLII	Protein flightless-1 homolog	72357.4	75094	54138.7	63206.7	63154.2	68272.6	72715.9	82619.3	69862.7	74446.4	49288.3	63410.3
Q13085	Q13085	ACACA_HUMAN	ACACA	Acetyl-CoA carboxylase 1	282607	292528	306139	299883	299429	300527	283743	291553	304154	260499	329443	403522
Q13098	Q13098	CSN1_HUMAN	GPS1	COP9 signalosome complex subunit 1	229632	213620	228675	221944	222122	219653	213667	235276	248094	219064	322010	328170
Q13107	Q13107	UBP4_HUMAN	USP4	Ubiquitin carboxyl-terminal hydrolase 4	6894520	6356600	6243190	6217780	6907030	6288120	7227030	6607030	6738920	7179280	51276.3	29869.8
Q13107;Q9Y4E8	Q13107;Q9Y4E8	UBP15_HUMAN;UBP4_HUMAN	USP15;USP4	Ubiquitin carboxyl-terminal hydrolase 4	8841390	8566000	9217280	9205080	9792720	8683520	10018900	9098780	9365200	10098300	16297.7
Q13126	Q13126	MTAP_HUMAN	MTAP	S-methyl-5'-thioadenosine phosphorylase	626491	633440	650292	684117	635953	623733	660583	671958	649907	721360	391426	401333
Q13131	Q13131	AAPK1_HUMAN	PRKAA1	5'-AMP-activated protein kinase catalytic subunit alpha-1	53231	76217.3	65222.9	87068.2	43579.8	68245.6	69544.2	78285	66772.6	82368.5	32636.1	51817.2
Q13144	Q13144	EI2BE_HUMAN	EIF2B5	Translation initiation factor eIF-2B subunit epsilon	301676	330140	292790	328599	319434	329407	304861	317285	289493	314019	281005	280702
Q13148	Q13148	TADBP_HUMAN	TARDBP	TAR DNA-binding protein 43	329276	316713	304584	334099	275188	312772	325365	339453	311494	283441	198539	179599
Q13151	Q13151	ROA0_HUMAN	HNRNPA0	Heterogeneous nuclear ribonucleoprotein A0	1402860	1473570	1391910	1597900	1338540	1529710	1184330	1510110	1320980	1324220	831422	977575
Q13155	Q13155	AIMP2_HUMAN	AIMP2	Aminoacyl tRNA synthase complex-interacting multifunctional protein 2	218462	230798	315189	272123	268145	239869	199166	210494	271634	210196	223799	295531
Q13162	Q13162	PRDX4_HUMAN	PRDX4	Peroxiredoxin-4	1416320	1390360	1368890	1370520	1444490	1391770	1238580	1463020	1313050	1203120	1976580	2020090
Q13177	Q13177	PAK2_HUMAN	PAK2	Serine/threonine-protein kinase PAK 2	28384.9	18494.8	18684.5	40137.9		17885.6	28632	42755	17939.9		28131.8	28407.4
Q13185	Q13185	CBX3_HUMAN	CBX3	Chromobox protein homolog 3		10152.7	17444.8	10427.6		11279	7707.95	15496.7		22826.2	28618.4	17786.3
Q13200	Q13200	PSMD2_HUMAN	PSMD2	26S proteasome non-ATPase regulatory subunit 2	2417260	2465250	2364670	2316540	2145560	2358300	2495690	2229790	2383870	2295040	1853520	1799000
Q13243	Q13243	SRSF5_HUMAN	SRSF5	Serine/arginine-rich splicing factor 5	453158	468144	577305	647249	617683	514563	525881	541119	453369	463518	1061650	876417
Q13247	Q13247	SRSF6_HUMAN	SRSF6	Serine/arginine-rich splicing factor 6	1319870	1436480	1655400	1794990	1671680	1434760	1360330	1276090	1181570	1389060	2758550	2494560
Q13257	Q13257	MD2L1_HUMAN	MAD2L1	Mitotic spindle assembly checkpoint protein MAD2A	217988	217689	227207	236286	206908	228166	219081	196072	219813	234651	150690	173524
Q13263	Q13263	TIF1B_HUMAN	TRIM28	Transcription intermediary factor 1-beta	112328	115737	105067	95328.4	109491	133516	95890.6	116217	101028	98279	169119	169967
Q13283	Q13283	G3BP1_HUMAN	G3BP1	Ras GTPase-activating protein-binding protein 1	75409.7	91434.3	84087.9	80422.5	50715.5	77301.5	29098.7	62763.9	68068.2	60257.2	159208	176521
Q13283;Q9UN86	Q9UN86;Q13283	G3BP1_HUMAN;G3BP2_HUMAN	G3BP1;G3BP2	Ras GTPase-activating protein-binding protein 1	56346.9	87028.7	76168.3	89232.3	66501.7	76747.3	64159.2	80333.8	65016.8	67488.3	45223.7	75768
Q13310	Q13310	PABP4_HUMAN	PABPC4	Polyadenylate-binding protein 4	130167	154591	138883	178226	148022	161814	141504	175126	151280	179217	104612	98218.5
Q13330	Q13330	MTA1_HUMAN	MTA1	Metastasis-associated protein MTA1	121862	124227	105710	143367	113992	121614	100761	108642	107998	122283	60740.6	65761.6
Q13347	Q13347	EIF3I_HUMAN	EIF3I	Eukaryotic translation initiation factor 3 subunit I	802702	813507	770550	800230	777543	809694	789771	780527	788342	837376	642508	694960
Q13363	Q13363	CTBP1_HUMAN	CTBP1	C-terminal-binding protein 1	111035	127292	107947	77655.6	103351	137312	114597	137501	100937	114808	106781	168439
Q13367	Q13367	AP3B2_HUMAN	AP3B2	AP-3 complex subunit beta-2	90466.5	95903.4	115525	112277	91084.3	112977	89421.3	109895	88466.4	107088	159479	146788
Q13404	Q13404	UB2V1_HUMAN	UBE2V1	Ubiquitin-conjugating enzyme E2 variant 1	218322	199763	78583	195863	210404	201695	227538	213219	227786	229064	107794	134507
Q13404;Q15819	Q15819;Q13404	UB2V1_HUMAN;UB2V2_HUMAN	UBE2V1;UBE2V2	Ubiquitin-conjugating enzyme E2 variant 1	587962	524880	556415	567336	490918	569407	540082	469233	539954	569330	423945	502417
Q13409	Q13409	DC1I2_HUMAN	DYNC1I2	Cytoplasmic dynein 1 intermediate chain 2	527686	490881	431578	462727	461879	506993	495089	453762	493595	481182	246767	280418
Q13418	Q13418	ILK_HUMAN	ILK	Integrin-linked protein kinase	29906.7	27979.8	24077.9	13256.2	29416.3	24186.7	37609.9	32171.3	20238	26373.4	29582.9	13876
Q13423	Q13423	NNTM_HUMAN	NNT	NAD(P) transhydrogenase, mitochondrial	478919	501672	500524	553995	462632	537591	532299	494798	495447	538729	319528	333426
Q13427	Q13427	PPIG_HUMAN	PPIG	Peptidyl-prolyl cis-trans isomerase G	887648	820086	857976	847716	926575	814645	849048	818518	846883	866127	1255300	1352600
Q13428	Q13428	TCOF_HUMAN	TCOF1	Treacle protein	398158	473957	428335	531212	461211	490709	448802	456569	442334	364097	511323	501266
Q13459	B2RTY4;Q13459	MYO9B_HUMAN	MYO9B	Unconventional myosin-IXb	16481.9	32034.3	21246.9	23584.4	30758.3	15564.3	30441.1	56085.6	19317.7	30291.7
Q13485	Q13485	SMAD4_HUMAN	SMAD4	Mothers against decapentaplegic homolog 4	131640	128801	133519	131543	119673	126574	115440	135875	140418	131302	103969	89714.2
Q13509	Q13509	TBB3_HUMAN	TUBB3	Tubulin beta-3 chain	1014940	1067190	992657	1114210	1059950	1059540	878692	944010	1095560	917251	1008800	908708
Q13509;Q9BUF5	Q13509;Q9BUF5	TBB3_HUMAN;TBB6_HUMAN	TUBB3;TUBB6	Tubulin beta-3 chain	2204780	2624200	2543860	2397790	2053110	1557570	2069970	2177820	2326240	2276680	1774720	1491920
Q13510	Q13510	ASAH1_HUMAN	ASAH1	Acid ceramidase	601111	304054	220349	136958	281017	238106	164249	334870	222760	200900	561233	360015
Q13523	Q13523	PRP4B_HUMAN	PRPF4B	Serine/threonine-protein kinase PRP4 homolog	20158.1	8546.2	9666.76	25529	19331.5	5355.17	21503.5	20060.6		13713.4	19146.9	22899.1
Q13546	Q13546	RIPK1_HUMAN	RIPK1	Receptor-interacting serine/threonine-protein kinase 1	35215.4	31001.9	18579.1	40363.7	15950.2	34346.9	46775.9	41345.2	31061.2	41520.1	28390	24200.5
Q13547	Q13547	HDAC1_HUMAN	HDAC1	Histone deacetylase 1	290138	332099	313262	328590	350569	304410	279034	326275	323250	213934	369047	367768
Q13547;Q92769	Q92769;Q13547	HDAC1_HUMAN;HDAC2_HUMAN	HDAC1;HDAC2	Histone deacetylase 1	1689820	1745060	1763990	1685090	1583240	1568070	1584100	1629220	1628150	1453330	1654630	1626230
Q13554;Q13555;Q13557	Q13554;Q13555;Q13557	KCC2B_HUMAN;KCC2D_HUMAN;KCC2G_HUMAN	CAMK2B;CAMK2D;CAMK2G	Calcium/calmodulin-dependent protein kinase type II subunit beta	45501.1		54254.6	55899.4		47250	53528.4	56307.1	25576.5	54491.8	62460.6	49294.9
Q13561	Q13561	DCTN2_HUMAN	DCTN2	Dynactin subunit 2		54494.2				45415.5	22853.6	35516.5	6673.3	13617.1	49032.5
Q13564	Q13564	ULA1_HUMAN	NAE1	NEDD8-activating enzyme E1 regulatory subunit	229142	238202	233633	213199	216518	210877	231105	228346	221037	231003	148063	153200
Q13595	Q13595	TRA2A_HUMAN	TRA2A	Transformer-2 protein homolog alpha	46920.5	43912.1	44444	43920.5	38291.8	42608.9	37349.3	59394.7	35465	43616.2	56677.3	36391
Q13610	Q13610	PWP1_HUMAN	PWP1	Periodic tryptophan protein 1 homolog	105309	99745.6	109459	74263.4	103902	101392	138385	114909	97696.5	96431.7	54998.4	73246.3
Q13616	Q13616	CUL1_HUMAN	CUL1	Cullin-1	322168	319208	305345	314131	284446	330345	346499	298761	299692	332383	280414	273733
Q13617	Q13617	CUL2_HUMAN	CUL2	Cullin-2	321130	292874	297537	295002	287585	286347	310998	298413	287720	298480	239440	257550
Q13618	Q13618	CUL3_HUMAN	CUL3	Cullin-3	189479	172266	179442	158940	172971	181975	181773	185438	179612	166626	147521	161780
Q13620	Q13619;Q13620	CUL4B_HUMAN	CUL4B	Cullin-4B	110164	137821	150342	132186	109976	135625	117738	119645	145218	130556	123875	117984
Q13630	Q13630	FCL_HUMAN	GFUS	GDP-L-fucose synthase	93450.5	114300	90957.9	103775	87474.2	99212.7	98183.9	84801.7	91471.5	101202	88416.3	56844.7
Q13637	Q13637	RAB32_HUMAN	RAB32	Ras-related protein Rab-32	194797	235794	191699	218471	171401	218280	221551	205170	197061	245639	84717.2	93104.1
Q13642	Q13642	FHL1_HUMAN	FHL1	Four and a half LIM domains protein 1	91782.7	80815.5	76099.1	88878.1	93978.8	78997	82632.1	114763	72381	74369.8	46774.2	34131.2
Q13643	Q13643	FHL3_HUMAN	FHL3	Four and a half LIM domains protein 3	582201	534937	501094	545207	605590	583070	517922	603103	559137	542271	783727	885892
Q13671	Q13671	RIN1_HUMAN	RIN1	Ras and Rab interactor 1	8149.94		4551.82	3059.46	5211.33				9048.22
Q13724	Q13724	MOGS_HUMAN	MOGS	Mannosyl-oligosaccharide glucosidase	236442	274530	210571	237547	243240	254190	218361	234699	257193	218073	250724	258915
Q13813	Q13813	SPTN1_HUMAN	SPTAN1	Spectrin alpha chain, non-erythrocytic 1	55602.2	77386.4	62017.9	49379.1	52834.6	94707.9	58525.3	55232.6	67992.3	51781.4	80563.6	95104.5
Q13825	Q13825	AUHM_HUMAN	AUH	Methylglutaconyl-CoA hydratase, mitochondrial	13739.5	30002.9	28465.7	21680	21652.3	14043.8	16722.8	11931.7	33786.3	15427	13533.4	41280.3
Q13835	Q13835	PKP1_HUMAN	PKP1	Plakophilin-1	198884	143763	60317.4	57828.3	148197	101574	90219.1	227860	129450	147176	688350	155766
Q13838	Q13838	DX39B_HUMAN	DDX39B	Spliceosome RNA helicase DDX39B	450932	386491	399155	381666	386874	395418	407135	350684	383836	351693	286019	361451
Q13867	Q13867	BLMH_HUMAN	BLMH	Bleomycin hydrolase	646293	297301	165555	112083	203531	126538	138794	272440	82035.4	110917	332172	217850
Q13868	Q13868	EXOS2_HUMAN	EXOSC2	Exosome complex component RRP4	58658.3	39574.9	13954.8	39116.2	33394	28195.7	46785.4	37881.8	45052.5	25399.4
Q13888;Q6P1K8	Q6P1K8;Q13888	T2H2L_HUMAN;TF2H2_HUMAN	GTF2H2;GTF2H2C	General transcription factor IIH subunit 2	16791.1	24067.3	14665.1	23674.4	21077.6	14449	22674.8	16373.7		24773	10393.5
Q13895	Q13895	BYST_HUMAN	BYSL	Bystin	63423.6	63483.7	88038.5	70337.6	98813.2	107732	90141.7	76852.9	109729	73232.8	86024.6	130180
Q13907	Q13907	IDI1_HUMAN	IDI1	Isopentenyl-diphosphate Delta-isomerase 1	175526	173016	132971	126972	145875	169758	141670	206551	110848	164414	321203	190594
Q14004;Q9NYV4	Q14004;Q9NYV4	CDK12_HUMAN;CDK13_HUMAN	CDK12;CDK13	Cyclin-dependent kinase 13	102640	91066.9	56127.7	114235	69407.5	95672	80177.9	114920	46247.6	75520.2	144910	110521
Q14008	Q14008	CKAP5_HUMAN	CKAP5	Cytoskeleton-associated protein 5	102809	86262.4	65038.2	55205.7	63440.5	99095.1	46486.1	57030.5	91115.5	98739.3	152932	136048
Q14011	Q14011	CIRBP_HUMAN	CIRBP	Cold-inducible RNA-binding protein	105864	115585	102131	99176.3	34728.5	103391		90022.3	85135.5		71489.1	140001
Q14019	Q14019	COTL1_HUMAN	COTL1	Coactosin-like protein	21625.8	33715	42977.7	17582	34138.4	15305.8	25839.6	26539.9	30189.1	40689.3		14588.3
Q14103	Q14103	HNRPD_HUMAN	HNRNPD	Heterogeneous nuclear ribonucleoprotein D0	312363	322722	299860	286781	340921	345381	300988	298639	324146	235587	207021	251902
Q14134	Q14134	TRI29_HUMAN	TRIM29	Tripartite motif-containing protein 29											252670
Q14141	Q14141	SEPT6_HUMAN	SEPTIN6	Septin-6	758862	769035	734973	712285	783875	733947	805220	757976	739217	801377	414651	461514
Q14141;Q92599;Q9NVA2	Q14141;Q92599;Q9NVA2	SEP11_HUMAN;SEPT6_HUMAN;SEPT8_HUMAN	SEPTIN11;SEPTIN6;SEPTIN8	Septin-6	873471	884755	832190	857119	877283	864846	915924	910989	869264	913354	482329	501938
Q14141;Q9NVA2	Q14141;Q9NVA2	SEP11_HUMAN;SEPT6_HUMAN	SEPTIN11;SEPTIN6	Septin-6	885549	839975	903595	839082	878225	824968	845369	889914	853486	823251	359293	425772
Q14145	Q14145	KEAP1_HUMAN	KEAP1	Kelch-like ECH-associated protein 1	97325	78328.2	80469.8	69539.5	88338.3	72291	92703.5	55946.4	66910	80652.9	180595	86802.1
Q14152	Q14152	EIF3A_HUMAN	EIF3A	Eukaryotic translation initiation factor 3 subunit A	853256	890582	864874	968028	830585	942152	800529	863629	897385	834817	1324790	1338020
Q14157	Q14157	UBP2L_HUMAN	UBAP2L	Ubiquitin-associated protein 2-like	7970.94	3891.99	6897.94			7355.43	2294.48	5531.49	9797.93		7673.25	14136.1
Q14160	Q14160	SCRIB_HUMAN	SCRIB	Protein scribble homolog		23976.1	44642.3	17553.7		41828.7	70750.1	41326	34684.8	55731.1		20069.3
Q14165	Q14165	MLEC_HUMAN	MLEC	Malectin	66666.6	66621.3	71902	60525.8	60415.7	18534.4	51064	66774.2	53384	44583.2	49634	40708.8
Q14166	Q14166	TTL12_HUMAN	TTLL12	Tubulin--tyrosine ligase-like protein 12	390622	354476	353047	282175	375194	334011	340407	361193	363770	339520	415193	348890
Q14181	Q14181	DPOA2_HUMAN	POLA2	DNA polymerase alpha subunit B	42391.5	22901	55927.7			39984.2	46951.7		42708.7		15883.9	20965.5
Q14185	Q14185	DOCK1_HUMAN	DOCK1	Dedicator of cytokinesis protein 1	3188.18					4593.7			10150.4	1266.71	7515.51	2315.62
Q14192	Q14192	FHL2_HUMAN	FHL2	Four and a half LIM domains protein 2	15685.4	34155.6	27938.9	33890.1	26704.5	41098.3	38153.8	51296.8	27690.7	41521.1	40643.9	47026.3
Q14194	Q14194	DPYL1_HUMAN	CRMP1	Dihydropyrimidinase-related protein 1	635405	725488	729982	760641	687965	689733	633776	727999	668649	661458	438497	431755
Q14194;Q14195	Q14195;Q14194	DPYL1_HUMAN;DPYL3_HUMAN	CRMP1;DPYSL3	Dihydropyrimidinase-related protein 1	2213260	3249960	1970400	1241350	2058990	2032400	1654090	1644770	2662500	2135290	2086280	1497690
Q14194;Q14195;Q16555	Q14195;Q14194;Q16555	DPYL1_HUMAN;DPYL2_HUMAN;DPYL3_HUMAN	CRMP1;DPYSL2;DPYSL3	Dihydropyrimidinase-related protein 1	677863	736209	709618	693740	730677	714772	520050	780597	606434	631296	431088	402464
Q14194;Q16555	Q14194;Q16555	DPYL1_HUMAN;DPYL2_HUMAN	CRMP1;DPYSL2	Dihydropyrimidinase-related protein 1	743297	720381	704028	741541	759628	769273	660361	763863	737575	694785	666142	596893
Q14195	Q14195	DPYL3_HUMAN	DPYSL3	Dihydropyrimidinase-related protein 3	905731	966897	987304	939988	956642	988377	899579	1005800	982006	889745	722768	741862
Q14195;Q16555	Q14195;Q16555	DPYL2_HUMAN;DPYL3_HUMAN	DPYSL2;DPYSL3	Dihydropyrimidinase-related protein 3	579895	585857	595583	576184	607790	607811	519116	608179	561442	508539	542595	622720
Q14203	Q14203	DCTN1_HUMAN	DCTN1	Dynactin subunit 1	49287.3	44571.2	59964.4	37538.2	53333.6	54368.6	59703.9	53262.2	39367.9	42062.1	56726
Q14204	Q14204	DYHC1_HUMAN	DYNC1H1	Cytoplasmic dynein 1 heavy chain 1	516774	520100	518039	507061	476332	513746	474876	481346	489727	471015	356847	371727
Q14240	Q14240	IF4A2_HUMAN	EIF4A2	Eukaryotic initiation factor 4A-II	86358.2	118853	110699	57325	64211.4	101524	78424.1	94775.3	109416	100558	101901	36619.5
Q14247	Q14247	SRC8_HUMAN	CTTN	Src substrate cortactin	33792.8	45253.7	50724	58109	49659.4	34911.8	25845.9	41713	45607.6	35895.9	28910.1	33350.9
Q14254	Q14254	FLOT2_HUMAN	FLOT2	Flotillin-2	143603	146760	110596	162334	140618	145372	163981	164720	159199	160039	48851.2	62434.5
Q14257	Q14257	RCN2_HUMAN	RCN2	Reticulocalbin-2	257713	285665	267754	279799	281195	311102	289327	295677	259274	243538	252986	233918
Q14258	Q14258	TRI25_HUMAN	TRIM25	E3 ubiquitin/ISG15 ligase TRIM25	113982	77260.7	107525	86054.6	94952.9	87277.9	104162	80550.1	106184	104579		43353.4
Q14315	Q14315	FLNC_HUMAN	FLNC	Filamin-C	69835.5	30408.9	129280	60666.2	104046	149009	58697.2	93082	61745.8	68351.2		38740.7
Q14331	Q14331	FRG1_HUMAN	FRG1	Protein FRG1	100670		93118.7	53129.6	69748.9		64922.6	91737.9	98590.1	142808
Q14344	Q14344	GNA13_HUMAN	GNA13	Guanine nucleotide-binding protein subunit alpha-13	724629	568683	400615	595168	548143	687698	449045	233910	364057	599781	458438	547715
Q14498	Q14498	RBM39_HUMAN	RBM39	RNA-binding protein 39	522752	623148	651763	690740	506759	564753	422791	533954	558687	407925	899288	680498
Q14525	Q14525	KT33B_HUMAN	KRT33B	Keratin, type I cuticular Ha3-II		44812.8			23750.4			48970.1		23815.9		1362110
Q14525;Q15323	Q15323;Q14525	K1H1_HUMAN;KT33B_HUMAN	KRT31;KRT33B	Keratin, type I cuticular Ha3-II												4010720
Q14533	O43790;Q14533	KRT81_HUMAN	KRT81	Keratin, type II cuticular Hb1		93815.8						466039				3125880
Q14558	Q14558	KPRA_HUMAN	PRPSAP1	Phosphoribosyl pyrophosphate synthase-associated protein 1	174993	128388	136531	153117	90872	119951	143881	140956	149981	141606	156187	106223
Q14562	Q14562	DHX8_HUMAN	DHX8	ATP-dependent RNA helicase DHX8	30480.3	23789.2	20147.7	43067.8	30624.5	52797.9	33365.2	22956	44567.5	19299.6	43412.3	19053.3
Q14566	Q14566	MCM6_HUMAN	MCM6	DNA replication licensing factor MCM6	397217	353212	363914	356389	367699	360568	365867	368780	380130	381641	300222	299472
Q14574	Q14574	DSC3_HUMAN	DSC3	Desmocollin-3	254424	127301	106872	36665.4	141551	87831.3	96177.9	156745	108802	92848.4	359239	125602
Q14576	Q14576	ELAV3_HUMAN	ELAVL3	ELAV-like protein 3	35492.9	15885.7	42069.5	9846.03	35552.9	50503.6	15249.1	29590.2	19917.2	46920
Q14624	Q14624	ITIH4_HUMAN	ITIH4	Inter-alpha-trypsin inhibitor heavy chain H4	92154.4	134618	93064	113833	71943.1	98433.6	96924.3	93821.6	114368	93201.9	173776	169225
Q14643	Q14571;Q14643	ITPR1_HUMAN	ITPR1	Inositol 1,4,5-trisphosphate receptor type 1		40958.5	46480.1	36340.4	31554.2	35852.1	44367.8	39933.7	34030.3	20403.3	16322.6
Q14657	Q14657	LAGE3_HUMAN	LAGE3	EKC/KEOPS complex subunit LAGE3	12643.1	43424.4	36440	16116.5
Q14683	Q14683	SMC1A_HUMAN	SMC1A	Structural maintenance of chromosomes protein 1A	36729.3	50958.4	40251.3	44760.9	56277.7	80148.1	42860.3	26021.8	45947.5	46878.5	55522.9	82138.8
Q14694	Q14694	UBP10_HUMAN	USP10	Ubiquitin carboxyl-terminal hydrolase 10	2935600	2876390	3354940	3123380	3349670	2869990	3239990	2264550	3083160	3125040	91640.2	92681.3
Q14697	Q14697	GANAB_HUMAN	GANAB	Neutral alpha-glucosidase AB	2341360	2149330	2170200	2059500	2314230	2184440	2075160	2037970	2172380	2065080	2051820	1906540
Q14699	Q14699	RFTN1_HUMAN	RFTN1	Raftlin	113313	127381	109665	119046	115559	113491	105040	109951	114663	109435	71231.9	44678.6
Q14728	Q14728	MFS10_HUMAN	MFSD10	Major facilitator superfamily domain-containing protein 10	93592.4	84935.3	96603.9	100934	106206	88187.4	93750	108142	113134	101464	52885.6	24935.5
Q14764	Q14764	MVP_HUMAN	MVP	Major vault protein	79882.3	78319.3	62187.8	74790.3	55772	63506.1	72692.7	87048.9	54420.7	70937.1	114608	110988
Q14839	Q14839	CHD4_HUMAN	CHD4	Chromodomain-helicase-DNA-binding protein 4	106316	128718	120571	141514	98858.1	131796	127541	135188	154999	134576	147763	132855
Q14894	Q14894	CRYM_HUMAN	CRYM	Ketimine reductase mu-crystallin			21236.4	16056	9911.34	10921	8064.54	12216.7	10765.3	23729.2
Q14956	Q14956	GPNMB_HUMAN	GPNMB	Transmembrane glycoprotein NMB	126818	17277.4			48427.4		9714.13	27005.2			41683.7	44695.9
Q14964;Q96DA2	Q14964;Q96DA2	RB39A_HUMAN;RB39B_HUMAN	RAB39A;RAB39B	Ras-related protein Rab-39A	73355.9	83802.7	90641.6	54265.6	57703.5	84600.9	83910.7	67476.7	75487.9	50777.9		53460
Q14974	Q14974	IMB1_HUMAN	KPNB1	Importin subunit beta-1	947068	912196	933975	943872	935195	970877	831307	951449	933624	822105	1211750	1340960
Q14978	Q14978	NOLC1_HUMAN	NOLC1	Nucleolar and coiled-body phosphoprotein 1	282937	275640	318358	346958	318460	407908	280800	296682	315617	283707	458875	357597
Q14980	Q14980	NUMA1_HUMAN	NUMA1	Nuclear mitotic apparatus protein 1	38111.4	41008	51481.5	38823.9	32452.2	49433	33957.5	29497.2	30394.3	29537.5	35086.2	37156.2
Q14CX7	Q14CX7	NAA25_HUMAN	NAA25	N-alpha-acetyltransferase 25, NatB auxiliary subunit	84929.6	117385	89629.1	91431.8	98542.6	90712.5	91385.7	104488	93498.4	79586.6	134464	147711
Q15003	Q15003	CND2_HUMAN	NCAPH	Condensin complex subunit 2	112085	98567.2	67495.5	113280	115473	98511.3	85141.4	101893	124353	77194	89788	76063.9
Q15005	Q15005	SPCS2_HUMAN	SPCS2	Signal peptidase complex subunit 2	129703	170995	174058	174427	207715	186282	117662	182135	172320	225442	99185.5	86181.4
Q15008	Q15008	PSMD6_HUMAN	PSMD6	26S proteasome non-ATPase regulatory subunit 6	124710	124442	129964	143273	104887	141073	93497.3	118892	120615	99236.4	180416	178913
Q15018	Q15018	ABRX2_HUMAN	ABRAXAS2	BRISC complex subunit Abraxas 2	106692	76107.9	111792	107297	77342.5	89988.3	98376.8	80481.6	77755.9	92105	57886.1	85209.9
Q15019	Q15019	SEPT2_HUMAN	SEPTIN2	Septin-2	1540630	1623450	1560700	1657800	1548230	1610470	1676630	1748200	1611970	1651150	939598	962788
Q15020	Q15020	SART3_HUMAN	SART3	Squamous cell carcinoma antigen recognized by T-cells 3	195889	220767	196052	207850	188385	217560	201649	207915	206584	208526	171078	161503
Q15021	Q15021	CND1_HUMAN	NCAPD2	Condensin complex subunit 1		6923.71	5109.82	12835.8	8727.26	9203.29	6756.73		17286.6			7962.26
Q15024	Q15024	EXOS7_HUMAN	EXOSC7	Exosome complex component RRP42	120243	127497	107525	126622	126140	117178	121383	131511	108543	111706	82151.5	96005.3
Q15029	Q15029	U5S1_HUMAN	EFTUD2	116 kDa U5 small nuclear ribonucleoprotein component	392868	358424	342390	366726	321846	372773	370075	342630	342976	376360	361568	328187
Q15036	Q15036	SNX17_HUMAN	SNX17	Sorting nexin-17	33297.1	42581.3	37684.7	66624.6	45663.9	45636.5	54264.4	29481.7	67150.9	46654.3	13544.6	25450.5
Q15042	Q15042	RB3GP_HUMAN	RAB3GAP1	Rab3 GTPase-activating protein catalytic subunit	64965.8	109838	110577	76486.7	100469	110104	91810.1	75840.9	82253.9	102288	57117.3	46288.9
Q15046	Q15046	SYK_HUMAN	KARS1	Lysine--tRNA ligase	447857	496695	466577	475514	445299	522087	430250	451000	486549	428344	454350	459566
Q15084	Q15084	PDIA6_HUMAN	PDIA6	Protein disulfide-isomerase A6	527292	478390	439759	528726	590088	627682	545057	569336	567844	490989	599127	762148
Q15102	Q15102	PA1B3_HUMAN	PAFAH1B3	Platelet-activating factor acetylhydrolase IB subunit alpha1	876836	1054450	941404	978623	897572	955246	871881	876285	954329	842683	703002	1063230
Q15113	Q15113	PCOC1_HUMAN	PCOLCE	Procollagen C-endopeptidase enhancer 1	167738	183935	171303	166162	199341	179706	162596	181241	162544	193962	192593	194997
Q15118	Q15118	PDK1_HUMAN	PDK1	[Pyruvate dehydrogenase (acetyl-transferring)] kinase isozyme 1, mitochondrial		29771.1	47283.6	35855.3		34936.1	27143.1	32972.4	43024.3	31359.6		48569.8
Q15149	Q15149;P58107	PLEC_HUMAN	PLEC	Plectin	201408	200052	122066	108103	147118	141129	150902	200432	109392	114656	191243	177866
Q15181	Q15181	IPYR_HUMAN	PPA1	Inorganic pyrophosphatase	234524	296491	245216	203686	215043	266644	216345	252510	230998	246731	199090	223450
Q15185	Q15185	TEBP_HUMAN	PTGES3	Prostaglandin E synthase 3	1115100	1032510	1098200	949672	928290	1117520	1056940	945135	1047780	1019300	1074770	1005470
Q15233	Q15233	NONO_HUMAN	NONO	Non-POU domain-containing octamer-binding protein	1548290	1652300	1772680	1617120	1571520	1578630	1588470	1643500	1695870	1661900	710058	914314
Q15274	Q15274	NADC_HUMAN	QPRT	Nicotinate-nucleotide pyrophosphorylase [carboxylating]	20906.8		31903.8	16887	18504.4	52017.8	13332.2	23772.2	36493.6	14090.3	15278.2
Q15286	Q15286	RAB35_HUMAN	RAB35	Ras-related protein Rab-35	685748	776628	697795	849798	779040	731873	829255	770138	614088	930770	343450	410142
Q15287	Q15287	RNPS1_HUMAN	RNPS1	RNA-binding protein with serine-rich domain 1	1861530	1967330	2024790	2061330	2007170	1877120	1901670	1910430	2032200	2026630	2332530	3097600
Q15291	Q15291	RBBP5_HUMAN	RBBP5	Retinoblastoma-binding protein 5	55996.7	53064.6	59517.8	60717.1	66125.3	48916.2	53390	21935.2	46296.4	64566.8	40383.4	45658.1
Q15323	Q15323	K1H1_HUMAN	KRT31	Keratin, type I cuticular Ha1												3011460
Q15334	Q15334	L2GL1_HUMAN	LLGL1	Lethal(2) giant larvae protein homolog 1	30214.8	37971	37447.5	44242.2	35575.9	47822.4	42693.7	40654.7	32748	43290.8	44285	23154.3
Q15363	Q15363	TMED2_HUMAN	TMED2	Transmembrane emp24 domain-containing protein 2	171803	173541	140426	143532	127034	165898	155826	153481	154434	134143	98162.3	97618.7
Q15365	Q15365	PCBP1_HUMAN	PCBP1	Poly(rC)-binding protein 1	753476	750013	775035	877172	699471	760843	757307	761544	828392	762618	781158	694527
Q15365;Q15366	Q15365;Q15366	PCBP1_HUMAN;PCBP2_HUMAN	PCBP1;PCBP2	Poly(rC)-binding protein 1	159410	197576	198065	205888	152400	176029	155224	180031	152184	163718	144837	148303
Q15366	Q15366	PCBP2_HUMAN	PCBP2	Poly(rC)-binding protein 2	761939	766479	892386	856461	732689	817949	804616	778934	817613	783104	752976	727552
Q15369	Q15369	ELOC_HUMAN	ELOC	Elongin-C	295786	304721	267322	273939	294062	286771	226784	315570	294374	256705	261262	287058
Q15370	Q15370	ELOB_HUMAN	ELOB	Elongin-B	338218	348418	342923	357841	355752	402647	331344	309176	326309	317308	278975	331299
Q15382	Q15382	RHEB_HUMAN	RHEB	GTP-binding protein Rheb	436493	459142	437809	472860	457928	432344	511543	461016	497121	470840	269590	297526
Q15386	Q15386	UBE3C_HUMAN	UBE3C	Ubiquitin-protein ligase E3C	129746	146802	165926	167181	141409	142468	141822	113753	140081	139051	18637.6	32908
Q15392	Q15392	DHC24_HUMAN	DHCR24	Delta(24)-sterol reductase	96208.1	76634	79003.4	79541.2	93958.2	68381	73299.7	83476.8	77360.8	61425.6	47546.4	35039
Q15393	Q15393	SF3B3_HUMAN	SF3B3	Splicing factor 3B subunit 3	1827000	1694310	1685610	1752160	1822470	1663970	1759450	1852650	1858060	1783870	1852210	2014780
Q15417	Q99439;Q15417	CNN3_HUMAN	CNN3	Calponin-3	112562	40631.7	82857.2	72745.1	73081.2	85882.7	45733.4	56975.1	52342	46080.4	103631	91636
Q15428	Q15428	SF3A2_HUMAN	SF3A2	Splicing factor 3A subunit 2		61110.9	55242.4	56054.1	24953.8	59691.5	66861.2	50240.4	54781.8	58619.2	27364.1
Q15435	Q15435	PP1R7_HUMAN	PPP1R7	Protein phosphatase 1 regulatory subunit 7	139535	148006	142922	142719	145934	152170	153531	129508	138736	136220	106724	163694
Q15436	Q15436	SC23A_HUMAN	SEC23A	Protein transport protein Sec23A	512351	518926	519974	514031	486962	546015	452676	497685	492319	516417	549724	606376
Q15436;Q15437	Q15437;Q15436	SC23A_HUMAN;SC23B_HUMAN	SEC23A;SEC23B	Protein transport protein Sec23A	711186	724902	791301	786571	861179	804671	676782	734112	845611	718015	879989	861954
Q15437	Q15437	SC23B_HUMAN	SEC23B	Protein transport protein Sec23B	513598	526199	531006	506459	517951	496616	504750	534452	484477	502723	603836	628294
Q15459	Q15459	SF3A1_HUMAN	SF3A1	Splicing factor 3A subunit 1	34818.5	98464.1	94658	34944.7	31450.6	86294.7	71366.8	92172.3	68865.8	30596.4	72011.3	60264.7
Q15477	Q15477	SKIV2_HUMAN	SKIV2L	Helicase SKI2W	128088	165388	152865	153491	136220	137027	137193	142449	145433	126121	129505	159703
Q15517	Q15517	CDSN_HUMAN	CDSN	Corneodesmosin	1151250	748445	617436	294328	823464	596703	858243	1018140	616423	834453	2059750	842577
Q15631	Q15631	TSN_HUMAN	TSN	Translin	164500	121284	133589	139989	90069.8	149820	125920	143185	112639	118009	180034	204023
Q15645	Q15645	PCH2_HUMAN	TRIP13	Pachytene checkpoint protein 2 homolog	77405.2	120445	102381	88865	66640.8	105959	89687.4	88632.3	116511	95272.1	76727.5	52943.1
Q15717	Q15717	ELAV1_HUMAN	ELAVL1	ELAV-like protein 1	88548.9	97014.1	101392	94351.8	103787	97678	92754.6	83428.9	91010	75616.9	60383.4	47946.7
Q15738	Q15738	NSDHL_HUMAN	NSDHL	Sterol-4-alpha-carboxylate 3-dehydrogenase, decarboxylating	137891	134801	158267	147568	147400	137982	138569	135173	148962	150917	85614.4	97381.1
Q15758	Q15758	AAAT_HUMAN	SLC1A5	Neutral amino acid transporter B(0)	147108	118568	157122	136998	184759	94455.9	155781	144365	136650	156304	149975	163225
Q15768	Q15768	EFNB3_HUMAN	EFNB3	Ephrin-B3	55368.8	51942.4	60199.2	64082.1	83670.9	105779	84596.8	95331.4	83485.4	79832.6	40401	51224.3
Q15771	Q15771	RAB30_HUMAN	RAB30	Ras-related protein Rab-30				10483.5	6000.68
Q15773	Q15773	MLF2_HUMAN	MLF2	Myeloid leukemia factor 2	95199.3	61463.7	89827.9	67330.5	51190.9	34706.8	74020.4	64229.5	78156	89816.4	47493.5	65360.4
Q15797;Q99717	Q15797;Q99717	SMAD1_HUMAN;SMAD5_HUMAN	SMAD1;SMAD5	Mothers against decapentaplegic homolog 1	12569.1	34820	29734.4	23380.5		19284.2		14770.9	32849.7	20478.7
Q15814	Q15814	TBCC_HUMAN	TBCC	Tubulin-specific chaperone C	165255	162734	176080	132896	154172	124689	159287	146677	152842	143117	68674.1	87607.2
Q15819	Q15819	UB2V2_HUMAN	UBE2V2	Ubiquitin-conjugating enzyme E2 variant 2	376448	398465	157054	319099	408602	412813	387644	386766	383115	344771	458407	489899
Q15828	Q15828	CYTM_HUMAN	CST6	Cystatin-M	225654	24266.9	9087.66		41516.9		17439.6	41552.8	6479.56	21503.5	32132.5	18930.2
Q15843	Q15843	NEDD8_HUMAN	NEDD8	NEDD8	109858	156391	130461	104920	106167	125466	130199	116233	116142	114340	78318.4	75230.1
Q15907	Q15907;P62491	RB11B_HUMAN	RAB11B	Ras-related protein Rab-11B	635231	692504	638948	610206	643874	648111	635876	562639	629404	588675	518687	438313
Q16181	Q16181	SEPT7_HUMAN	SEPTIN7	Septin-7	1459250	1584320	1529830	1458750	1465340	1413700	1461620	1512420	1537560	1514020	771973	798486
Q16181;Q9UHD8	Q9UHD8;Q16181	SEPT7_HUMAN;SEPT9_HUMAN	SEPTIN7;SEPTIN9	Septin-7	101966	131389	95669.9	103859	109109	141318	116400	85252.8	86354.8	107850	37138.3	74903.4
Q16186	Q16186	ADRM1_HUMAN	ADRM1	Proteasomal ubiquitin receptor ADRM1	430468	336273	342635	303018	346969	338199	323135	374261	299604	366940	190789	240326
Q16352	Q16352	AINX_HUMAN	INA	Alpha-internexin	30542.5	53345.4	51738.9	28921.1	44757.5	45946	52254.5	46665.9	55982.1	56021.1	29878.7	29794.1
Q16378	Q16378	PROL4_HUMAN	PRR4	Proline-rich protein 4	31120.9										3805060
Q16401	Q16401	PSMD5_HUMAN	PSMD5	26S proteasome non-ATPase regulatory subunit 5	127131	137995	152753	130656	155190	141743	119364	140276	146347	139287	198032	260573
Q16512	Q16512	PKN1_HUMAN	PKN1	Serine/threonine-protein kinase N1	76879.7	73265.1	75986.8	85809.3	67210.9	80380.7	60498.2	63495.8	79302.7	73273.7	45832.4	52705.8
Q16527	Q16527	CSRP2_HUMAN	CSRP2	Cysteine and glycine-rich protein 2	95280.6	86497.3	94075.8	85947.8	61371.1	97334.9	69895.5	87894	81180.4	80091.6	48329.5	84781.5
Q16531	Q16531	DDB1_HUMAN	DDB1	DNA damage-binding protein 1	465005	483125	456107	478705	463311	477493	443273	495546	481625	455034	404072	456561
Q16540	Q16540	RM23_HUMAN	MRPL23	39S ribosomal protein L23, mitochondrial	103172	108315	137995	100848	108353	121125	114697	128674	120453	110448	115460	141690
Q16555	Q16555	DPYL2_HUMAN	DPYSL2	Dihydropyrimidinase-related protein 2	1180470	1278020	1166070	1188300	1194860	1290850	1153260	1207730	1258320	1110890	1444320	1328020
Q16563	Q16563	SYPL1_HUMAN	SYPL1	Synaptophysin-like protein 1	373431	167891	71610	86600.1	116694	76747.1	89465.7	208962	76936.2	71629.3	171133	185520
Q16576	Q16576	RBBP7_HUMAN	RBBP7	Histone-binding protein RBBP7	292830	310607	336867	286984	238917	276355	245350	286819	295904	281396	92050.3	221994
Q16610	Q16610	ECM1_HUMAN	ECM1	Extracellular matrix protein 1	390267	137728	108048	80158.5	208653	137492	145229	217744	121368	132073	513917	269329
Q16629	Q16629	SRSF7_HUMAN	SRSF7	Serine/arginine-rich splicing factor 7	578965	649666	801697	892665	645419	655081	446220	588348	595394	509798	894356	597661
Q16630	Q16630	CPSF6_HUMAN	CPSF6	Cleavage and polyadenylation specificity factor subunit 6	49800.6	47522.8	42473.5	58018.6	43909.7	79868.8	36390.7	67865	64391.1	35431.9	69682.5	65216.1
Q16643	Q16643	DREB_HUMAN	DBN1	Drebrin	45741.3	34753.4	46436.3	31057.6	33763.2	41822.9	42195.5	38923.6	34389.7	27951.8		20120.5
Q16658	Q16658	FSCN1_HUMAN	FSCN1	Fascin	5798640	5821660	5737420	5543970	5912310	5648240	5881230	5345070	5444590	6013980	3592410	3447090
Q16698	Q16698	DECR_HUMAN	DECR1	2,4-dienoyl-CoA reductase [(3E)-enoyl-CoA-producing], mitochondrial	66839.9	60912.7	54768.5	40798	43846.6	66053.7	58011	71802.1	48936.9	58446.9	51509.3	44801.9
Q16706	Q16706	MA2A1_HUMAN	MAN2A1	Alpha-mannosidase 2	19996.3	29989.2	39875.3	61503.5	61084.8	59753	38119.3	39043.2	51775.9	50838.5	45953.9	50886.9
Q16775	Q16775	GLO2_HUMAN	HAGH	Hydroxyacylglutathione hydrolase, mitochondrial	550422	447936	524549	517275	470877	583518	526766	592115	532568	630256	189428	294257
Q16795	Q16795	NDUA9_HUMAN	NDUFA9	NADH dehydrogenase [ubiquinone] 1 alpha subcomplex subunit 9, mitochondrial	85291.1	67206.2	75385.5	74283.9	55402.3	77334.3	59530.8	70186.2	70695.5	67322.9	52115.3	75072.2
Q16822	Q16822	PCKGM_HUMAN	PCK2	Phosphoenolpyruvate carboxykinase [GTP], mitochondrial	142584	146825	125847	143453	128572	137596	149676	160957	152148	123910	152144	171370
Q16836	Q16836	HCDH_HUMAN	HADH	Hydroxyacyl-coenzyme A dehydrogenase, mitochondrial	273131	252622	320871	290001	363739	342056	277539	323894	307333	277503	176824	185052
Q16850	Q16850	CP51A_HUMAN	CYP51A1	Lanosterol 14-alpha demethylase	38575.7	23363.8	47992.9	31831	16892.6	38588.8	37365.3	45258.2	46914.4	41149.1	71348.1	37906
Q16851	Q16851	UGPA_HUMAN	UGP2	UTP--glucose-1-phosphate uridylyltransferase	195254	192929	209364	185253	191289	197453	190369	191937	201596	202281	185391	173695
Q16854	Q16854	DGUOK_HUMAN	DGUOK	Deoxyguanosine kinase, mitochondrial	243855	218749	224419	184956	213882	229018	208949	180246	166860	239283	181779	193572
Q16881	Q16881	TRXR1_HUMAN	TXNRD1	Thioredoxin reductase 1, cytoplasmic	166179	149926	177047	180047	176577	162301	152951	146374	129960	109733	115496	122105
Q1KMD3	Q1KMD3	HNRL2_HUMAN	HNRNPUL2	Heterogeneous nuclear ribonucleoprotein U-like protein 2	387317	443841	368518	409336	401087	386741	385402	408644	386933	364382	348039	378691
Q29RF7	Q29RF7	PDS5A_HUMAN	PDS5A	Sister chromatid cohesion protein PDS5 homolog A	34455.1	46674	54682.4	103988	58778.7	67543.7	41928	70248.7	58274	25498.3	43377.9	53564.6
Q2M2I8	Q2M2I8;Q9NSY1	AAK1_HUMAN	AAK1	AP2-associated protein kinase 1	92344.5	73496.3	84814.4	82953.1	84342.3	80740.2	95860.2	83407.3	94061.4	92525.9	59235.1	39493.4
Q2M389	Q2M389	WASC4_HUMAN	WASHC4	WASH complex subunit 4	795329	1025990	893116	865527	902577	1172650	713011	628909	1201510	767421	1384230	1572770
Q2NL82	Q2NL82	TSR1_HUMAN	TSR1	Pre-rRNA-processing protein TSR1 homolog	131587	127262	124869	139287	127355	128481	122673	128374	133989	114441	103359	93085.2
Q2TAL8	Q2TAL8	QRIC1_HUMAN	QRICH1	Glutamine-rich protein 1	11644.5		15046.9			13694.3	19362.8	14888.5	14086.9	12646	11503.2
Q2TAY7	Q2TAY7	SMU1_HUMAN	SMU1	WD40 repeat-containing protein SMU1	128455	123581	106953	126701	117500	120261	121713	126963	119552	127362	71521.6	86865
Q2TBE0	Q2TBE0	C19L2_HUMAN	CWF19L2	CWF19-like protein 2	29361.4	41906.3	38991.9	51669.1	31531	43866.9	25976	33409.6	55808.3	36295.5	37409.9	56335.5
Q2VIR3	Q2VIR3	IF2GL_HUMAN	EIF2S3B	Eukaryotic translation initiation factor 2 subunit 3B			1236070									1143970
Q32P28	Q32P28	P3H1_HUMAN	P3H1	Prolyl 3-hydroxylase 1	48955.6	51456.4	56992.8	49717.3	48305	51540.1	63400.7	46286.3	50501.2	58023.3	39902.8	34623.9
Q32P41	Q32P41	TRM5_HUMAN	TRMT5	tRNA (guanine(37)-N1)-methyltransferase	39093.8	42904.9	30285.3	30425.2	24376	21497.6	35246.7	24299	36435.7	36505.3		9911.77
Q32P44	Q32P44	EMAL3_HUMAN	EML3	Echinoderm microtubule-associated protein-like 3	55668.8	49696.2	70327	58343.8	52399.7	61523.8	50305.2	61771.5	71818.8	70787.2	62830.9	46596.3
Q38SD2	Q38SD2	LRRK1_HUMAN	LRRK1	Leucine-rich repeat serine/threonine-protein kinase 1	447427	422367	409932	395505	384891	374363	352938	356054	359504	371291	452150	341222
Q3B726	Q3B726	RPA43_HUMAN	POLR1F	DNA-directed RNA polymerase I subunit RPA43	68237.9	175712	214266	174605	161070	174580	201985	206423	174350	196138	274537	216342
Q3LI72	Q3LI72	KR195_HUMAN	KRTAP19-5	Keratin-associated protein 19-5	32056.5											1059190
Q3MHD2	Q3MHD2	LSM12_HUMAN	LSM12	Protein LSM12 homolog	204633	202909	211820	193766	260049	231954	291155	223844	191871	224338	93198.7	112805
Q3SXM5	Q3SXM5	HSDL1_HUMAN	HSDL1	Inactive hydroxysteroid dehydrogenase-like protein 1	133346	138459	126339	127993	123580	134424	101809	113165	136714	96837.3	73035.4	96742.2
Q3SY84	Q3SY84	K2C71_HUMAN	KRT71	Keratin, type II cytoskeletal 71	753002	371674	340045	296020	441879	431719	512370	362579	463654	475903	1327100	441211
Q3YEC7	Q3YEC7	RABL6_HUMAN	RABL6	Rab-like protein 6	351849	371347	476352	440478	337770	442884	425392	413970	422008	420198	482352	437420
Q3ZCQ8	Q3ZCQ8	TIM50_HUMAN	TIMM50	Mitochondrial import inner membrane translocase subunit TIM50	48158.3	47634.5	48288.4	38758.8	52649.6	40132.6	43721.4	52657.3	40586.6	60333	42718.5	43508.1
Q3ZCW2	Q3ZCW2	LEGL_HUMAN	LGALSL	Galectin-related protein	109223	68584.7	98946.8	80425.4	72578.9	80282.3	74824.2	29624	84382.7	90309.1	51399.6	53335.6
Q4G0F5	Q4G0F5	VP26B_HUMAN	VPS26B	Vacuolar protein sorting-associated protein 26B	251285	320660	295820	319768	253398	305037	291135	249125	243031	323704	95242.2	181655
Q4G0J3	Q4G0J3	LARP7_HUMAN	LARP7	La-related protein 7	71538.4	85205.8	103684	87528.1	58371.8	76943	89657.5	119322	99070.6	89026.1	102980	155729
Q4G0N4	Q4G0N4	NAKD2_HUMAN	NADK2	NAD kinase 2, mitochondrial	63552.1	69225.2	61840.6	68909	32580	46072.9	62147.9	60645.1	43898.1	50154.2	36167.2	35902.4
Q4G176	Q4G176	ACSF3_HUMAN	ACSF3	Malonate--CoA ligase ACSF3, mitochondrial	33953.4	35439.5	19374.6	19227.8	26651.9	30359.4	22338.6	26700.1	28214.8	20445.4		18545.9
Q52LA3	Q52LA3	LIN52_HUMAN	LIN52	Protein lin-52 homolog	27076.6	89539.1	21067.2		34056.6	86227.2	67294.4		93739.2	58121.3	323769	95826
Q53FT3	Q53FT3	HIKES_HUMAN	HIKESHI	Protein Hikeshi	100858	145573	160717	146506	145406	145846	149115	134175	152054	148543	104007	115833
Q53GS9	Q53GS9	SNUT2_HUMAN	USP39	U4/U6.U5 tri-snRNP-associated protein 2	142909	137506	158586	150898	173420	163544	124566	125900	163540	107909	115829	82785.2
Q53GT1;Q8IXV7;Q8IYD2	Q8IYD2;Q53GT1;Q8IXV7	KLD8A_HUMAN;KLD8B_HUMAN;KLH22_HUMAN	KLHDC8A;KLHDC8B;KLHL22	Kelch-like protein 22	27443.5	27518.9	13422.7	24323.7	35703.5	18600.7	22072.3	22096	25446.1	12826.4
Q53H12	Q53H12	AGK_HUMAN	AGK	Acylglycerol kinase, mitochondrial	98442.7	122749	110122	119877	111667	122727	102998	115893	110613	104496	80116.5	83862
Q53H96	Q53H96	P5CR3_HUMAN	PYCR3	Pyrroline-5-carboxylate reductase 3	64162.2	83607.7	59369.4	91318	48633.9	44720.5	85828	94567.4	62289.6	72737.5	48286.5	31819.3
Q53HC9	Q53HC9	EIPR1_HUMAN	EIPR1	EARP and GARP complex-interacting protein 1	260581	241578	248123	268110	248451	236042	248061	278756	225974	249830	182116	155629
Q53RT3	Q53RT3	APRV1_HUMAN	ASPRV1	Retroviral-like aspartic protease 1	1994980	54274	31526.3		70959	59174.8		86603.9		25669.7	288606	163839
Q562R1	Q562R1	ACTBL_HUMAN	ACTBL2	Beta-actin-like protein 2	5702140	5284410	4893200	5079720	5034880	5712740	5137680	5844900	5716830	5025090	6752020	5538220
Q58FF6	Q58FF6	H90B4_HUMAN	HSP90AB4P	Putative heat shock protein HSP 90-beta 4	72365.3	171954	129157	163766	115049	196767	161772	80297	120645	131774	75030.3	111375
Q58FF8	Q58FF8	H90B2_HUMAN	HSP90AB2P	Putative heat shock protein HSP 90-beta 2		602225		596924		683234					610699	508351
Q5BKY9	Q5BKY9	F133B_HUMAN	FAM133B	Protein FAM133B	199346	182080	153823	196078	178110	172490	182009	204792	192489	170844	247521	239877
Q5D862	Q5D862	FILA2_HUMAN	FLG2	Filaggrin-2	2563820	1055510	743353	396333	1397130	746169	906769	1844730	1011040	927344	3112610	1485560
Q5GLZ8	Q5GLZ8	HERC4_HUMAN	HERC4	Probable E3 ubiquitin-protein ligase HERC4	150786	72648.6	40830.7	79616.2	84634.6	53607	64990.9	71022.3		81896.8	62849.8	71753.8
Q5H9R7	Q5H9R7	PP6R3_HUMAN	PPP6R3	Serine/threonine-protein phosphatase 6 regulatory subunit 3	109898	115525	132298	96140.6	89518.9	109513	118567	119869	129302	115723	75099.3	96658.1
Q5HYI8	Q5HYI8	RABL3_HUMAN	RABL3	Rab-like protein 3	106434	118648	104353	119218	104713	113329	98251.8	119399	127717	115168	83530.5	55879.4
Q5JPE7	Q5JPE7;Q15155;P69849	NOMO2_HUMAN	NOMO2	Nodal modulator 2	89552.9	101615	129310	115798	98335.8	92618.5	120525	74581.5	103379	97263.2	90245.5	49727.8
Q5JSH3	Q5JSH3	WDR44_HUMAN	WDR44	WD repeat-containing protein 44	43757.9			58762.6	46434		34528.5	17549.6	34860.3	48158.8		44470.1
Q5JTZ9	Q5JTZ9	SYAM_HUMAN	AARS2	Alanine--tRNA ligase, mitochondrial	46552.2	54420.2	40487.9	33783.1	54447.3	22432.8	46489.4	22226.7	45870.5	44589.3	28655.6	16031.4
Q5JU69;Q8N2E6	Q5JU69;Q8N2E6	TOR2A_HUMAN;TOR2X_HUMAN	TOR2A	Torsin-2A	16405.8	19627.8	22650.7	29639.9	20870	29240.6	9522.7		25164.1	21315.9	14405.6	34043.2
Q5JVF3	Q5JVF3	PCID2_HUMAN	PCID2	PCI domain-containing protein 2	66051.7	51243.1	55328.4	64673.2	45190.3	53836.8	33986.7	46181.5	24464.4	70414.3	22873.1	47190.7
Q5R3I4	Q5R3I4	TTC38_HUMAN	TTC38	Tetratricopeptide repeat protein 38	12841.1	24080.2	34108.9	33180.4	29494.9	33063.1	22113.2	18805.8	36172.2	13564.7	34904.9	40159.3
Q5SSJ5	Q5SSJ5	HP1B3_HUMAN	HP1BP3	Heterochromatin protein 1-binding protein 3			14214.1	18281	10173.7		12221.4	21702.1			24567.4	30145.2
Q5SWX8	Q5SWX8	ODR4_HUMAN	ODR4	Protein odr-4 homolog	110418	91840.5	65319.4		93319.8	75699.9	118143		95801.2
Q5SY16	Q5SY16	NOL9_HUMAN	NOL9	Polynucleotide 5'-hydroxyl-kinase NOL9	38895.5	12630.2	46855.7	24779.8	25039.8	36302.8	12055.5	16237.5	29224.6	16775	6297.98
Q5T4S7	Q5T4S7	UBR4_HUMAN	UBR4	E3 ubiquitin-protein ligase UBR4	140224	160532	157272	144999	155619	146692	137531	155932	152703	136453	140183	150262
Q5T653	Q5T653	RM02_HUMAN	MRPL2	39S ribosomal protein L2, mitochondrial	241446	242283	236649	238485	239427	236900	194899	237715	205393	157354	280957	197096
Q5T655	Q5T655	CFA58_HUMAN	CFAP58	Cilia- and flagella-associated protein 58	194497	165504	154438	81003.2	155320	16031.2	89625.2	98864.3	106639	83732.7	88733.6	41167.3
Q5T6V5	Q5T6V5	QSPP_HUMAN	C9orf64	Queuosine salvage protein	269786	275035	275369	269670	258676	288770	269690	263817	289331	262661	173602	174405
Q5T749	Q5T749	KPRP_HUMAN	KPRP	Keratinocyte proline-rich protein	737291	488927	382646	191564	561362	345580	267197	760445	501981	515636	1139070	687135
Q5T750	Q5T750	XP32_HUMAN	XP32	Skin-specific protein 32	1777080	712335	603943	442264	1059200	752999	701925	1288620	728328	715089	2001490	1176110
Q5TA45	Q5TA45	INT11_HUMAN	INTS11	Integrator complex subunit 11	76762.8	82441.3	110150	74179.1	96406.7	112127	129122	95482.2	137176	109498	103564	92897.6
Q5TAQ9	Q5TAQ9	DCAF8_HUMAN	DCAF8	DDB1- and CUL4-associated factor 8	101380	109767	136395	113656	115105	106603	121939	112798	117251	129764	139371	112171
Q5TAX3	Q5TAX3	TUT4_HUMAN	TUT4	Terminal uridylyltransferase 4	236692	235566	236602	208907	214296	244444	193531	206867	229144	206342	139322	144587
Q5TC12	Q5TC12	ATPF1_HUMAN	ATPAF1	ATP synthase mitochondrial F1 complex assembly factor 1	30213.1	8472.63	23295.2	25400	22599.5	20120.1	24914.4	8006.56	34480.2	7804.37	8951.68
Q5TEC6	Q5TEC6;Q6NXT2;P68431;Q71DI3;Q16695;P84243	H3PS2_HUMAN	H3-2	Histone HIST2H3PS2	2057850	2065210	1895110	1937790	1591730	2019760	1664230	2013970	1952130	1726530	3656010	3257940
Q5TFE4	Q5TFE4	NT5D1_HUMAN	NT5DC1	5'-nucleotidase domain-containing protein 1	58347	102865	38842.1	94918.1	110147	85293.3	83778	128427	82761.6	104375	70955.4	78621.4
Q5VIY5	Q0VGE8;Q9P0L1;P0CJ79;Q7L2R6;Q8NCK3;Q05481;Q9Y5A6;Q86XN6;Q5VIY5;A2RRD8;Q96IR2;Q96N58;A6NHJ4;Q8N782;Q8N4W9;P17035;Q9UJW7;Q6ZN06;Q9H963;Q96NL3;Q9NV72;Q8NB50	ZN468_HUMAN	ZNF468	Zinc finger protein 468	73275.6	48108		47199.5	48375.3	41062.4	42604.6	42745.5	22237.3	53371.2	29488.1	31468.4
Q5VTL8	Q5VTL8	PR38B_HUMAN	PRPF38B	Pre-mRNA-splicing factor 38B	132904	115018	123422	137152	133202	146003	123419	139374	171798	132543	188622	177075
Q5VV17	Q5VV17	OTUD1_HUMAN	OTUD1	OTU domain-containing protein 1	360339	378603	352933	362254	331019	314835	344661	289363	296861	415704
Q5VVQ6	Q5VVQ6	OTU1_HUMAN	YOD1	Ubiquitin thioesterase OTU1	358913	309636	385717	339495	368624	285158	394574	282766	334171	367823	121176	40378
Q5VWN6	Q5VWN6	TASO2_HUMAN	TASOR2	Protein TASOR 2	309186	612927	828083	422426	1090310		187799	356924	658222	162789	291082	92416.1
Q5VWZ2	Q5VWZ2	LYPL1_HUMAN	LYPLAL1	Lysophospholipase-like protein 1	78865	138348	108220	152312	127344	132071	129683	112827	136254	89286.2	115542	75634.4
Q5VY09	Q5VY09	IER5_HUMAN	IER5	Immediate early response gene 5 protein	148240	170220	170331	177118	175516	197716	220019	145229	177404		306750	627438
Q5VYK3	Q5VYK3	ECM29_HUMAN	ECPAS	Proteasome adapter and scaffold protein ECM29	59898.3	60816.6	62400.1	49359.6	40469.6	50463.4	38865.9	50556.9	42642.9	49042.3	78118.3	55109
Q5XKE5	Q5XKE5	K2C79_HUMAN	KRT79	Keratin, type II cytoskeletal 79	46807.2											19239.2
Q5XUX1	Q5XUX1	FBXW9_HUMAN	FBXW9	F-box/WD repeat-containing protein 9	79567	95942.3	88285.9	74799.3	79725.1	69475.6	85343.9	90028.3	76749.4	76437.5	34200.9	28622.8
Q63HM9	Q63HM9	PLCX3_HUMAN	PLCXD3	PI-PLC X domain-containing protein 3	146763	151882	177270	170527	157198	156176	157068	136842	204420	168739	93172.6	99124.2
Q63HN8	Q63HN8	RN213_HUMAN	RNF213	E3 ubiquitin-protein ligase RNF213	81676.6	47534.3	64266.3	40931.5	13314.4	49701.3	51359.4	48787.4	57190	41660.4	68065.9	28501.7
Q659C4;Q6PKG0	Q659C4;Q6PKG0	LAR1B_HUMAN;LARP1_HUMAN	LARP1;LARP1B	La-related protein 1B	17637.3	37333.8	33242.3	27308.6	39206	31171.2	28176.4	17723.1	28940.4	32618.6	31382.8	73804.7
Q66PJ3	Q66PJ3	AR6P4_HUMAN	ARL6IP4	ADP-ribosylation factor-like protein 6-interacting protein 4	1205480	1328830	1375710	1436120	1313720	1311370	1183900	1299180	1332560	1304760	1882620	1979350
Q676U5	Q676U5	A16L1_HUMAN	ATG16L1	Autophagy-related protein 16-1	105150	101386	87868.4	102890	88238	100051	103892	99200.8	116801	110086	102406	89605.2
Q684P5	Q684P5	RPGP2_HUMAN	RAP1GAP2	Rap1 GTPase-activating protein 2	18924.5	27309.6	17772.4	39898.3	7327.8	33151.7	25868.2		65671.4	25455.1	26330.6	21138.7
Q68E01	Q68E01	INT3_HUMAN	INTS3	Integrator complex subunit 3	37488.8	32613.7	25756.1	24589	32841.9	48614.1	31244.1	15146.7	23957.3	43731.2	74382.9	36883.3
Q69YN2	Q69YN2	C19L1_HUMAN	CWF19L1	CWF19-like protein 1	72597.6	83383.9	87732.6	74353	86016.7	66333.6	85844.3	90053.3	92251.1	60275.8	52715.1	78196
Q69YN4	Q69YN4	VIR_HUMAN	VIRMA	Protein virilizer homolog	1797.08	1480.26		1024.72	2295.63		16645.4		672.26
Q6DD88	Q6DD88	ATLA3_HUMAN	ATL3	Atlastin-3	33217.7	38632.2	40018.2	52372.7	19465.8	44474.6	36997.8	37361.2	41703.2	37979.6	11888	41053.5
Q6DKJ4	Q6DKJ4	NXN_HUMAN	NXN	Nucleoredoxin	161934	158557	147265	126018	154259	159091	156959	144117	137794	153047	91330.9	86818.8
Q6E0U4	Q6E0U4	DMKN_HUMAN	DMKN	Dermokine	26745.4
Q6FIF0	Q6FIF0	ZFAN6_HUMAN	ZFAND6	AN1-type zinc finger protein 6	143183	107938	152123	136269	127342	89282.7	156189	89879.3	136682	149959
Q6GQQ9	Q6GQQ9	OTU7B_HUMAN	OTUD7B	OTU domain-containing protein 7B	3037140	2912010	3076710	3076920	3070620	3046540	3483960	3178340	2935340	3572470	1121490	2310910
Q6GQQ9;Q8TE49	Q6GQQ9;Q8TE49	OTU7A_HUMAN;OTU7B_HUMAN	OTUD7A;OTUD7B	OTU domain-containing protein 7B	2501630	2552270	2349860	2632850	2410390	2528240	2680910	2313390	2581620	2780260
Q6IA86	Q6IA86	ELP2_HUMAN	ELP2	Elongator complex protein 2	79475.6	89056.9	118109	99223.4	109717	90557.6	94707.7	105375	122995	94231.6	86448.7	72753.4
Q6IBS0	Q6IBS0	TWF2_HUMAN	TWF2	Twinfilin-2	88258	85973.6	88761.1	78121.4	77218.4	77666.2	80516.1	74184.7	64995.4	82632.1	31974	29122.7
Q6IN85	Q6IN85	P4R3A_HUMAN	PPP4R3A	Serine/threonine-protein phosphatase 4 regulatory subunit 3A	17760	25274.6	24077.3	14688.4	20975.7	15599.6	24907.6	15672.9	24001.7	15621.5	25463.7	22532
Q6IQ22	Q6IQ22	RAB12_HUMAN	RAB12	Ras-related protein Rab-12	41404.8	20335.5	17240.6	15709	11825.3	17221.6	26508	11320.2	19949.4	15347.6
Q6KB66	Q6KB66	K2C80_HUMAN	KRT80	Keratin, type II cytoskeletal 80	510902	192637	132932	83474.8	300592	143671	163098	375405	173318	173413	616304	294660
Q6L8Q7	Q6L8Q7	PDE12_HUMAN	PDE12	2',5'-phosphodiesterase 12	563513	537696	494918	567739	497438	561606	572231	604012	482687	506233	381522	398777
Q6NTF9	Q6NTF9	RHBD2_HUMAN	RHBDD2	Rhomboid domain-containing protein 2	196083	161070	170452	162226	201183	140350	128304	139072	186007	185507	75003.5
Q6NVY1	Q6NVY1	HIBCH_HUMAN	HIBCH	3-hydroxyisobutyryl-CoA hydrolase, mitochondrial	87017.9	105326	85233.9	102972	83885.3	72994.2	67534.3	76527.4	75156.3	58747.7	49256.7	54299.1
Q6NYC1	Q6NYC1	JMJD6_HUMAN	JMJD6	Bifunctional arginine demethylase and lysyl-hydroxylase JMJD6	421766	496297	657687	574840	467339	560356	536600	550216	501709	508548	654067	682917
Q6P158	Q6P158	DHX57_HUMAN	DHX57	Putative ATP-dependent RNA helicase DHX57	76638.9	86761.2	78868.3	104833	82781.8	93804.2	90312.4	83615.8	78786.6	84602.5	77640	58783.5
Q6P1J9	Q6P1J9	CDC73_HUMAN	CDC73	Parafibromin	29046.2	41278.8	46901.2	56273.9	46327.2	53595	42793.5	43388.3	46700.4	43728.2	22435	31607
Q6P1N9	Q6P1N9	TATD1_HUMAN	TATDN1	Putative deoxyribonuclease TATDN1		25856.9	13072.2	28348.9	38127.4	59711.9	27160.5	30773.1	12473.2		35439	39219.9
Q6P1R3	Q6P1R3	MSD2_HUMAN	MSANTD2	Myb/SANT-like DNA-binding domain-containing protein 2	10888.8	24719.3	17447.4	19213	6874.43	18062.2		29561.9	28698.4	16199.3		35236
Q6P1X6	Q6P1X6	CH082_HUMAN	C8orf82	UPF0598 protein C8orf82	62349.1	52177.3	87758.2	54067.7	66666.3	41420.6	41108.1	38106.7	65225.3	40116.6	67754.2	14458.1
Q6P2E9	Q6P2E9	EDC4_HUMAN	EDC4	Enhancer of mRNA-decapping protein 4	200175	190364	186644	203227	161096	173002	197262	178701	201590	172109	143521	121065
Q6P2Q9	Q6P2Q9	PRP8_HUMAN	PRPF8	Pre-mRNA-processing-splicing factor 8	235694	272372	259586	254495	220369	256704	249055	256804	261931	246137	234580	266321
Q6P3X3	Q6P3X3	TTC27_HUMAN	TTC27	Tetratricopeptide repeat protein 27	32240.7	31560.1	16566.6	37045.5	41074.6	18807.5	34105.2	21043.8	27757.8	34442.4
Q6P4A8	Q6P4A8	PLBL1_HUMAN	PLBD1	Phospholipase B-like 1	29741	23526	11507.5	8600.16	17107.5	18335.2	16359.7	41532.7	18416.4	29895.2	77134.5	23397.2
Q6P5S2	Q6P5S2	LEG1H_HUMAN	LEG1	Protein LEG1 homolog											377684
Q6PD62	Q6PD62	CTR9_HUMAN	CTR9	RNA polymerase-associated protein CTR9 homolog	134700	133947	187008	159762	125582	167099	103182	179452	134491	134727	143869	194084
Q6PH85;Q96GG9	Q96GG9;Q6PH85	DCNL1_HUMAN;DCNL2_HUMAN	DCUN1D1;DCUN1D2	DCN1-like protein 2								2768.33
Q6PI48	Q6PI48	SYDM_HUMAN	DARS2	Aspartate--tRNA ligase, mitochondrial	321631	305939	318022	292702	300060	295172	325312	299773	299942	297172	180035	174141
Q6PJI9	Q6PJI9	WDR59_HUMAN	WDR59	GATOR complex protein WDR59	20305.3	18771.7	15608.6	29106.3	12619.2	20945.4	26275.9	36114	23020.9	26298.9	22012	12664.9
Q6RW13	Q6RW13	ATRAP_HUMAN	AGTRAP	Type-1 angiotensin II receptor-associated protein	47096.5	22116.6	44811.2	40544.8	30665.1	34151.6	21607	56612.6	41667.2	45333.8		18568
Q6UB35	Q6UB35	C1TM_HUMAN	MTHFD1L	Monofunctional C1-tetrahydrofolate synthase, mitochondrial		56722.1	47473.3	53440.4	34618.4	47091.6	44114.2	46566.9	58330.4	48121.3		31612.3
Q6UW63	Q6UW63	PLGT2_HUMAN	POGLUT2	Protein O-glucosyltransferase 2	39894.6	42234.6	39420.7	18874.8	31347.1	35413.1	40844.4	31960.1	39408	33947.4	19356.8	44098.1
Q6UW68	Q6UW68	TM205_HUMAN	TMEM205	Transmembrane protein 205	46351.6	41659.7	69225.3	33978.6	63977.8	55127.2	58551.5	58037.9	39245.7	42274.1	34773.5	23563.9
Q6UWP7	Q6UWP7	LCLT1_HUMAN	LCLAT1	Lysocardiolipin acyltransferase 1	55311.5	109643	86956.7	74479.9	99659.6	80793.6	83771.4	78267.7	70457.9	94648.3		44016.8
Q6UWP8	Q6UWP8	SBSN_HUMAN	SBSN	Suprabasin	313627	86836.8	44806.3	19377.8	99027	52058.1	41401.6	98210.8	78272.7	49995.5	211285	62178.2
Q6UWW0	Q6UWW0	LCN15_HUMAN	LCN15	Lipocalin-15	148304		135706	123894	134207	122147	98761.6	110290	127667	168401	103752
Q6UX01;Q8WVP7	Q8WVP7;Q6UX01	LMBR1_HUMAN;LMBRL_HUMAN	LMBR1;LMBR1L	Protein LMBR1L			2557.22						8947.51	2761.22
Q6UXN9	Q6UXN9	WDR82_HUMAN	WDR82	WD repeat-containing protein 82	357172	350525	354142	358209	353956	353111	339202	340704	375484	315756	367252	268252
Q6VY07	Q6VY07	PACS1_HUMAN	PACS1	Phosphofurin acidic cluster sorting protein 1	65917.2	92824.5	89072.4	97992.8	85424	98212.8	70499.6	65682.9	81145.5	98350.1	47225.4
Q6WKZ4	Q6WKZ4	RFIP1_HUMAN	RAB11FIP1	Rab11 family-interacting protein 1	223313	151298	283039	355609		369827	221173	498753	236263	122340	166940	172093
Q6YP21	Q6YP21	KAT3_HUMAN	KYAT3	Kynurenine--oxoglutarate transaminase 3	133332	127692	141081	121793	118793	120377	121198	107259	134690	125671	93207.8	75006
Q6ZRI8	Q6ZRI8	RHG36_HUMAN	ARHGAP36	Rho GTPase-activating protein 36	48996.2	59033.5	40098	62161.2	52049.6	56996.9	34941	51107.6	46292.5	36203.7	35911.9	42114.8
Q6ZTN6;Q8IZ07	Q8IZ07;Q6ZTN6	AN13A_HUMAN;AN13D_HUMAN	ANKRD13A;ANKRD13D	Ankyrin repeat domain-containing protein 13D						3618.15	4869.51		5640.8	9190.84
Q6ZUT1	Q6ZUT1	NKAP1_HUMAN	NKAPD1	Uncharacterized protein NKAPD1	15775.3		31569.1	11665.4	19088.7	27288.4	10620.9	22544.5	10799.9	8072.35	10759.6	18973
Q6ZUV0	Q6ZUV0	BACHL_HUMAN	ACOT7L	Putative cytosolic acyl coenzyme A thioester hydrolase-like		768005	550546	725672	388053			555645	562529	582629
Q6ZVX7	Q6ZVX7	FBX50_HUMAN	NCCRP1	F-box only protein 50	357449	71274.5	55950.6	25219.9	127492	54916.5	68302.8	162282	64451.3	67852.4	222031	129141
Q6ZWT7	Q6ZWT7	MBOA2_HUMAN	MBOAT2	Lysophospholipid acyltransferase 2	58772.4	60625.5	72583.4	50975.2	61068	60986.9	63599.7	54657.3	52688.8	69437.7	24409.3	24881.3
Q709C8	Q709C8	VP13C_HUMAN	VPS13C	Vacuolar protein sorting-associated protein 13C	65910.6	69583.2	66126.4	79010.2	75929.3	77418	71965.4	71800.6	69624.9	74182.7	69288.3	71298.1
Q70CQ2	Q70CQ2	UBP34_HUMAN	USP34	Ubiquitin carboxyl-terminal hydrolase 34	1060490	998871	1082960	1032650	1049090	982977	1017840	879054	1041730	1026660	384671
Q70CQ3	Q70CQ3	UBP30_HUMAN	USP30	Ubiquitin carboxyl-terminal hydrolase 30	2201330	2245340	1371980	1429670	289180	260786	29959.7	53144.8	45010			282175
Q70CQ4	Q70CQ4	UBP31_HUMAN	USP31	Ubiquitin carboxyl-terminal hydrolase 31	540832	509815	521871	556909	529772	496028	532668	489320	526128	585943
Q70EK9	Q70EK9	UBP51_HUMAN	USP51	Ubiquitin carboxyl-terminal hydrolase 51	51616.6	42322.6	50278.1	51685.8	42362.9	39025.6	45568.8	33328.5	46634.2	53400
Q70EL1	Q70EL1	UBP54_HUMAN	USP54	Inactive ubiquitin carboxyl-terminal hydrolase 54	20124.8	41466.3	8465.93		11809.2			12673.6	13898.4	12991.6	17017.8
Q70EL2	Q70EL2	UBP45_HUMAN	USP45	Ubiquitin carboxyl-terminal hydrolase 45	111449	130765	128638	119817	100332	131913	135634	104743	102817	135473
Q70J99	Q70J99	UN13D_HUMAN	UNC13D	Protein unc-13 homolog D	34755.9	26092.5	42360.6	32993.3	63722.6	40022.6	35413.5	57279.7	58040.9	33405.6	37276
Q71U36	Q6PEY2;P0DPH8;Q71U36;Q9BQE3;P68363;P0DPH7	TBA1A_HUMAN	TUBA1A	Tubulin alpha-1A chain	34022800	36444300	33445200	34083000	32193100	33423000	30118500	32602400	34359700	34166400	25775300	23788300
Q71UM5	Q71UM5	RS27L_HUMAN	RPS27L	40S ribosomal protein S27-like	1061500	1229020	1102710	1046560	1171680	1128180	1096800	1105100	1177830	1129220	702237	830584
Q75T13	Q75T13	PGAP1_HUMAN	PGAP1	GPI inositol-deacylase	8448	11293.9	17296.3	15524.9	20015.6	8869.16	21903.3	12413	10944.1	6820.18
Q7KZF4	Q7KZF4	SND1_HUMAN	SND1	Staphylococcal nuclease domain-containing protein 1	690268	711398	695212	700711	684808	676317	683083	748316	700903	706677	545681	556481
Q7L014	Q7L014	DDX46_HUMAN	DDX46	Probable ATP-dependent RNA helicase DDX46	304943	335441	483750	433053	318599	347198	310856	305002	327474	302845	522705	526493
Q7L0Y3	Q7L0Y3	TM10C_HUMAN	TRMT10C	tRNA methyltransferase 10 homolog C	70538.6	72408.2	75709.3	70545.8	68823.6	80954	71080.6	77582.7	82160.8	66639.5	54868.8	29820.5
Q7L1Q6	Q7L1Q6	BZW1_HUMAN	BZW1	Basic leucine zipper and W2 domain-containing protein 1	37225.4	37173.1		40688.8		33160.1	27404.8	17692.3		19757.9	68639.7	39499.3
Q7L1Q6;Q9Y6E2	Q9Y6E2;Q7L1Q6	BZW1_HUMAN;BZW2_HUMAN	BZW1;BZW2	Basic leucine zipper and W2 domain-containing protein 1	47585.4	39580.2	49056.2	29823	59217.2	36859.7	26374.2	43092.1	46429.7	25662.6	71654.6	57907.2
Q7L2E3	Q7L2E3	DHX30_HUMAN	DHX30	ATP-dependent RNA helicase DHX30	155274	173592	171494	174148	155637	170691	146153	165086	167880	147118	152637	151612
Q7L2H7	Q7L2H7	EIF3M_HUMAN	EIF3M	Eukaryotic translation initiation factor 3 subunit M	333696	286931	299561	353837	281287	283927	250180	289102	272352	283165	422035	427580
Q7L2J0	Q7L2J0	MEPCE_HUMAN	MEPCE	7SK snRNA methylphosphate capping enzyme	54504	88718.4	62876.9	40547.8	74843.7	75302.8	63193.7	73615.1	59261.5	50335.4	65350.5	33364.5
Q7L4I2	Q7L4I2	RSRC2_HUMAN	RSRC2	Arginine/serine-rich coiled-coil protein 2	40130.2	75257.2	137070	103077	78064.1	49535.7	42542.8	67240.6	51156.7	54163	103772	147672
Q7L523	Q7L523	RRAGA_HUMAN	RRAGA	Ras-related GTP-binding protein A	127406	44497.7	96236.5	100835	113953		96762.7	87914.3	105680	68519.4	71798.8	86284.1
Q7L576	Q7L576	CYFP1_HUMAN	CYFIP1	Cytoplasmic FMR1-interacting protein 1	152753	152475	145854	155204	148199	149905	135430	129437	171691	159904	114937	116969
Q7L576;Q96F07	Q7L576;Q96F07	CYFP1_HUMAN;CYFP2_HUMAN	CYFIP1;CYFIP2	Cytoplasmic FMR1-interacting protein 1	208712	189243	174946	194069	190219	195088	177652	191193	206849	195714	206738	209393
Q7L5D6	Q7L5D6	GET4_HUMAN	GET4	Golgi to ER traffic protein 4 homolog	239421	259634	246629	246408	258978	212203	203761	202482	249409	229839	103305	131614
Q7L5N1	Q7L5N1	CSN6_HUMAN	COPS6	COP9 signalosome complex subunit 6	212408	226089	234461	234644	231754	212860	233831	247667	212135	228493	341747	291274
Q7L5N7	Q7L5N7	PCAT2_HUMAN	LPCAT2	Lysophosphatidylcholine acyltransferase 2	34808.7	56926.3	31235.4	46585.5	42329.5	45514.3	49928.2	43381.3	49836.1	57883.9
Q7LBC6	Q7LBC6	KDM3B_HUMAN	KDM3B	Lysine-specific demethylase 3B	27087.2	63915.2	57830.4	62183.2	67302.9	61537.2	52318.6	51750.1	30300.2	45632.2	37097.5
Q7Z2T5	Q7Z2T5	TRM1L_HUMAN	TRMT1L	TRMT1-like protein	23053.2	41213.3	36953.2	36248.1	29658.8	48831.5	30385.8	35412.6	5776.67	30387.4	20722.8
Q7Z2W4	Q7Z2W4	ZCCHV_HUMAN	ZC3HAV1	Zinc finger CCCH-type antiviral protein 1	120613	131583	127937	119086	109270	122602	108273	104001	86313.8	126755	62720.2	55173.3
Q7Z2W9	Q7Z2W9	RM21_HUMAN	MRPL21	39S ribosomal protein L21, mitochondrial	218255	431675	438544	317688	382162	302062	250715	384169	410206	335705	267343	188679
Q7Z2Z2	Q7Z2Z2	EFL1_HUMAN	EFL1	Elongation factor-like GTPase 1	60960.2	57332.8	58067.7	62905.6	61836	75114.5	66558.6	43294.9	59745.1	47377.6	22232.2	23383.1
Q7Z3Y7;Q7Z3Y8;Q7Z3Z0	Q7Z3Z0;Q7Z3Y7;Q7Z3Y8	K1C25_HUMAN;K1C27_HUMAN;K1C28_HUMAN	KRT25;KRT27;KRT28	Keratin, type I cytoskeletal 28								30739.3
Q7Z4S6	Q7Z4S6	KI21A_HUMAN	KIF21A	Kinesin-like protein KIF21A	483572	519396	545403	518132	522414	536165	549726	480856	503745	541972	231289	257989
Q7Z4V5	Q7Z4V5	HDGR2_HUMAN	HDGFL2	Hepatoma-derived growth factor-related protein 2	34008	43474.7	56109.5	66083.3	33663.6	63072.3	32189.1	44032.2	57916.1	47897.6	78263.4	79427.4
Q7Z4W1	Q7Z4W1	DCXR_HUMAN	DCXR	L-xylulose reductase	145480	75069.6	122164	92518	116964	106313	134059	106862	67812.3	87720.4	103266	111578
Q7Z6E9	Q7Z6E9	RBBP6_HUMAN	RBBP6	E3 ubiquitin-protein ligase RBBP6	213152	281376	280999	136138	338668	236791	175967	210205	191128	263685	253643	246087
Q7Z6Z7	Q7Z6Z7	HUWE1_HUMAN	HUWE1	E3 ubiquitin-protein ligase HUWE1	1124140	1146520	1295950	1196520	1203980	1116810	1132980	880729	1144780	1147220	186869	190428
Q7Z794	Q7Z794	K2C1B_HUMAN	KRT77	Keratin, type II cytoskeletal 1b	1060270	782530	459460	104610	599442	316787	238222	653002	277739	240388	605428	832243
Q7Z7H5	Q7Z7H5	TMED4_HUMAN	TMED4	Transmembrane emp24 domain-containing protein 4	117540	112939	76325	74816.3	81408.3	104586	90470.2	94791.6	129803	105583	87552.8	23091.5
Q86T82	Q86T82	UBP37_HUMAN	USP37	Ubiquitin carboxyl-terminal hydrolase 37	407461	408142	403996	456113	418510	411110	477147	401412	417273	477181	493656	500198
Q86TI2	Q86TI2	DPP9_HUMAN	DPP9	Dipeptidyl peptidase 9	195368	169404	213189	231647	131787	185901	187996	216192	199600	216277	174994	205217
Q86TP1	Q86TP1	PRUN1_HUMAN	PRUNE1	Exopolyphosphatase PRUNE1	7951.62	23750.1	31279.2	18296.8	30057.2	25738.4	28589.2	8741.15	30335.2	32576.1
Q86TU7	Q86TU7	SETD3_HUMAN	SETD3	Actin-histidine N-methyltransferase	55625.8	67050.9	64358.3	69066.9	48506.8	59379.5	61588.9	53325.5	52725.2	50538.9	35087.6	48418.5
Q86TX2	P49753;Q86TX2	ACOT1_HUMAN	ACOT1	Acyl-coenzyme A thioesterase 1	41077.8	27776.7	45602.1	32614.8	25922.8	38562.8	48426	28313.7	17435.8	45402.8	21305.9	15062.8
Q86UV5	Q86UV5	UBP48_HUMAN	USP48	Ubiquitin carboxyl-terminal hydrolase 48	344562	332049	392788	361963	373593	317921	338192	250207	366123	346812
Q86UX7	Q86UX7	URP2_HUMAN	FERMT3	Fermitin family homolog 3	14886.7	13283	13831.9	23825.5	9078.16	17482.9	22527.7	22882.7	16312.2	10680.8	19218.1	20994
Q86V81	Q86V81	THOC4_HUMAN	ALYREF	THO complex subunit 4	84183.1	104875	108159	143175	86235	117784	70069.9	105762	145796	70832.6	93053.2	134619
Q86VM9	Q86VM9	ZCH18_HUMAN	ZC3H18	Zinc finger CCCH domain-containing protein 18	121660	140432	142353	130205	142016	142547	106746	146268	142042	109086	133364	153643
Q86VN1	Q86VN1	VPS36_HUMAN	VPS36	Vacuolar protein-sorting-associated protein 36	100802	91504.1	89576.1	89355	108541	103725	108959	94124.9	98717.8	86918.8	86439.8	73700.7
Q86VP6	Q86VP6	CAND1_HUMAN	CAND1	Cullin-associated NEDD8-dissociated protein 1	957291	945300	956569	999803	993306	953266	910642	1000870	994798	794802	1343620	1400750
[truncated: 829 more rows]

## Sheet: DUB Unique Precursors
Protein.Group	Protein.Ids	Protein.Names	Genes	First.Protein.Description	Proteotypic	Stripped.Sequence	Modified.Sequence	Precursor.Charge	Precursor.Id	0 µM 39 - HA-Ub-PA	0 µM 39 - HA-Ub-PA	0 µM 39 + HA-Ub-PA	0 µM 39 + HA-Ub-PA	0.1 µM 39 + HA-Ub-PA	0.1 µM 39 + HA-Ub-PA	1 µM 39 + HA-Ub-PA	1 µM 39 + HA-Ub-PA	5 µM 39 + HA-Ub-PA	5 µM 39 + HA-Ub-PA	25 µM 39 + HA-Ub-PA	25 µM 39 + HA-Ub-PA
P54252	P54252	ATX3_HUMAN	ATXN3	Ataxin-3	1	IDPINER	IDPINER	2	IDPINER2			94203.8		80855.1	71955.4				51956.6	110912
P54252	P54252	ATX3_HUMAN	ATXN3	Ataxin-3	1	MAEGGVTSEDYR	MAEGGVTSEDYR	2	MAEGGVTSEDYR2			41465.2	44480.9	56216.8	38354.4	54979.9	37506.9	48679.5	28779.4	29738.7	53731.7
Q92560	Q92560	BAP1_HUMAN	BAP1	Ubiquitin carboxyl-terminal hydrolase BAP1	1	AHNSHARPEPR	AHNSHARPEPR	2	AHNSHARPEPR2					31985.1		38823.3	30437.8	32289.2	37048.6		31104.4
Q92560	Q92560	BAP1_HUMAN	BAP1	Ubiquitin carboxyl-terminal hydrolase BAP1	1	AHNSHARPEPR	AHNSHARPEPR	3	AHNSHARPEPR3			30922.8	21261.4	20331.9	41755.5	42315		19178.5	28713.7	49107.9	25175
Q92560	Q92560	BAP1_HUMAN	BAP1	Ubiquitin carboxyl-terminal hydrolase BAP1	1	CQGPVYGFIFLFK	C(UniMod:4)QGPVYGFIFLFK	2	C(UniMod:4)QGPVYGFIFLFK2			18431.9	33180.5	10715.6	14852.1	15844.1	14829.3		22613.4	11994.3
Q92560	Q92560	BAP1_HUMAN	BAP1	Ubiquitin carboxyl-terminal hydrolase BAP1	1	DLGPVISTGLLHLAEDGVLSPLALTEGGK	DLGPVISTGLLHLAEDGVLSPLALTEGGK	3	DLGPVISTGLLHLAEDGVLSPLALTEGGK3			270385	249777	281880	295197	298892	340174	296131	282041	253575	276780
Q92560	Q92560	BAP1_HUMAN	BAP1	Ubiquitin carboxyl-terminal hydrolase BAP1	1	DLSIPLSIK	DLSIPLSIK	2	DLSIPLSIK2			118902	117456	134441	107280	127333	101717	147957	114227	132046	156153
Q92560	Q92560	BAP1_HUMAN	BAP1	Ubiquitin carboxyl-terminal hydrolase BAP1	1	ELLALLK	ELLALLK	2	ELLALLK2			360511	234312	233723	318029	291436	310048	366047	268184	328764	283331
Q92560	Q92560	BAP1_HUMAN	BAP1	Ubiquitin carboxyl-terminal hydrolase BAP1	1	EVVEATDSR	EVVEATDSR	2	EVVEATDSR2			281997	171584	252506	220884	260240	245874	253328	229764	153541	266064
Q92560	Q92560	BAP1_HUMAN	BAP1	Ubiquitin carboxyl-terminal hydrolase BAP1	1	FNLMAVVPDR	FNLMAVVPDR	2	FNLMAVVPDR2			651572	744633	679628	780404	640501	762360	809926	701402	632201	714829
Q92560	Q92560	BAP1_HUMAN	BAP1	Ubiquitin carboxyl-terminal hydrolase BAP1	1	GSSPSIRPIQGSQGSSSPVEK	GSSPSIRPIQGSQGSSSPVEK	3	GSSPSIRPIQGSQGSSSPVEK3			37001.3	48153.9	37030.8	34992.7	33825.5		40429.7	34967.1	45279.8	40869.8
Q92560	Q92560	BAP1_HUMAN	BAP1	Ubiquitin carboxyl-terminal hydrolase BAP1	1	GVQVEEIYDLQSK	GVQVEEIYDLQSK	2	GVQVEEIYDLQSK2			988370	939427	1000420	1069660	728588	1001130	1117480	882516	775159	1082000
Q92560	Q92560	BAP1_HUMAN	BAP1	Ubiquitin carboxyl-terminal hydrolase BAP1	1	GYAIGNAPELAK	GYAIGNAPELAK	2	GYAIGNAPELAK2			715168	798050	793775	855246	927430	833047	1012950	762269	770446	931952
Q92560	Q92560	BAP1_HUMAN	BAP1	Ubiquitin carboxyl-terminal hydrolase BAP1	1	IGLATAGEPYHDIR	IGLATAGEPYHDIR	2	IGLATAGEPYHDIR2			442061	439302	424078	421996	391403	366474	438136	355224	431055	436255
Q92560	Q92560	BAP1_HUMAN	BAP1	Ubiquitin carboxyl-terminal hydrolase BAP1	1	IGLATAGEPYHDIR	IGLATAGEPYHDIR	3	IGLATAGEPYHDIR3			147656	162480	184764	162362	150631	156888	186136	159688	167035	121999
Q92560	Q92560	BAP1_HUMAN	BAP1	Ubiquitin carboxyl-terminal hydrolase BAP1	1	LFELDGLK	LFELDGLK	2	LFELDGLK2			490484	502607	353243	393707	395391	470386	516531	446261	340266	448576
Q92560	Q92560	BAP1_HUMAN	BAP1	Ubiquitin carboxyl-terminal hydrolase BAP1	1	LPAFLDNHNYAK	LPAFLDNHNYAK	2	LPAFLDNHNYAK2			112557	141020	303187	87707.8	288464	142184	213482	217848	257622	285023
Q92560	Q92560	BAP1_HUMAN	BAP1	Ubiquitin carboxyl-terminal hydrolase BAP1	1	LPAFLDNHNYAK	LPAFLDNHNYAK	3	LPAFLDNHNYAK3			111521	126706	112742	98382.7	111230	104571	125869	116714	117497	140190
Q92560	Q92560	BAP1_HUMAN	BAP1	Ubiquitin carboxyl-terminal hydrolase BAP1	1	PGEPLSGEK	PGEPLSGEK	2	PGEPLSGEK2			47190.7	38987.8	42981		28159.8	48211.2	29294.4		30358.8	49712.2
Q92560	Q92560	BAP1_HUMAN	BAP1	Ubiquitin carboxyl-terminal hydrolase BAP1	1	PIQGSQGSSSPVEK	PIQGSQGSSSPVEK	2	PIQGSQGSSSPVEK2				17226		23582.9		10854.5	14349.3			22716.5
Q92560	Q92560	BAP1_HUMAN	BAP1	Ubiquitin carboxyl-terminal hydrolase BAP1	1	SANPTRPSSPVTSHISK	SANPTRPSSPVTSHISK	2	SANPTRPSSPVTSHISK2			13773.7	15400.4	17937.6	5703.33		9192.68	17164.7	4390.88	23237	23265.5
Q92560	Q92560	BAP1_HUMAN	BAP1	Ubiquitin carboxyl-terminal hydrolase BAP1	1	SPLVLEANR	SPLVLEANR	2	SPLVLEANR2				26638.5		681249	569639	281239	63573.7	190307
Q92560	Q92560	BAP1_HUMAN	BAP1	Ubiquitin carboxyl-terminal hydrolase BAP1	1	SPMQEEEDLAAGVGR	SPMQEEEDLAAGVGR	2	SPMQEEEDLAAGVGR2				339910	523121	60751.2	320062	67425.7	232647	144908	220992	555609
Q92560	Q92560	BAP1_HUMAN	BAP1	Ubiquitin carboxyl-terminal hydrolase BAP1	1	SQESQLPEESK	SQESQLPEESK	2	SQESQLPEESK2			293303	294196	296204	319404	295619	288577	328655	290618	356963	324695
Q92560	Q92560	BAP1_HUMAN	BAP1	Ubiquitin carboxyl-terminal hydrolase BAP1	1	TGMVRPGEPLSGEK	TGMVRPGEPLSGEK	3	TGMVRPGEPLSGEK3			41158.7	58186.3	36331.3	63951.7	48203.7	52685.3	58858.3	53773.9	50715.3	73499.3
Q92560	Q92560	BAP1_HUMAN	BAP1	Ubiquitin carboxyl-terminal hydrolase BAP1	1	TMEAFHFVSYVPITGR	TMEAFHFVSYVPITGR	3	TMEAFHFVSYVPITGR3			576795	356639	417764	460802	544085	493678	442146	567594	560657	596899
Q92560	Q92560	BAP1_HUMAN	BAP1	Ubiquitin carboxyl-terminal hydrolase BAP1	1	VLFGEDDSLLR	VLFGEDDSLLR	2	VLFGEDDSLLR2			1670730	1169310	1520780	1578300	1340970	1359940	1289330	1217530	1462710	1530120
Q92560	Q92560	BAP1_HUMAN	BAP1	Ubiquitin carboxyl-terminal hydrolase BAP1	1	VTQPELIQTHK	VTQPELIQTHK	2	VTQPELIQTHK2			418866	401121	430052	475881	376335	385381	473376	355609	406868	461877
Q92560	Q92560	BAP1_HUMAN	BAP1	Ubiquitin carboxyl-terminal hydrolase BAP1	1	VTQPELIQTHK	VTQPELIQTHK	3	VTQPELIQTHK3			89322.9	96010.8	62072.8	87884.9	70505.8	66286.7	112978	83015.9	89009.5	79374.7
Q92560	Q92560	BAP1_HUMAN	BAP1	Ubiquitin carboxyl-terminal hydrolase BAP1	1	VYPIDHGPWGEDEEWTDK	VYPIDHGPWGEDEEWTDK	3	VYPIDHGPWGEDEEWTDK3			54626.8	67323.5	120406	107945	58965.5	55474.7	78073.8	107310	46969.8	18735.4
Q9NQC7	Q9NQC7	CYLD_HUMAN	CYLD	Ubiquitin carboxyl-terminal hydrolase CYLD	1	DDSAWLFFDSMADR	DDSAWLFFDSMADR	2	DDSAWLFFDSMADR2			52614.5	75430.8	85947.4	59413.8	65702.5	43987	85549.3	41144.4	65148.3	62020.9
Q9NQC7	Q9NQC7	CYLD_HUMAN	CYLD	Ubiquitin carboxyl-terminal hydrolase CYLD	1	DLPDWDWR	DLPDWDWR	2	DLPDWDWR2			262978	196930	287346	231902	282803	246751	309551	211451	287882	258944
Q9NQC7	Q9NQC7	CYLD_HUMAN	CYLD	Ubiquitin carboxyl-terminal hydrolase CYLD	1	DVVEINEK	DVVEINEK	1	DVVEINEK1			13716.6	19765.8	33256.5	12148.6	19168.5	20017.7	24919.5	6442.24	12016.5	30351.3
Q9NQC7	Q9NQC7	CYLD_HUMAN	CYLD	Ubiquitin carboxyl-terminal hydrolase CYLD	1	DVVEINEK	DVVEINEK	2	DVVEINEK2			150778	159535	187403	179733	77832.5	162987	177340	126040	170776	164996
Q9NQC7	Q9NQC7	CYLD_HUMAN	CYLD	Ubiquitin carboxyl-terminal hydrolase CYLD	1	ECYDDPDISAGK	EC(UniMod:4)YDDPDISAGK	2	EC(UniMod:4)YDDPDISAGK2			563766	513576	588457	540858	498732	502667	518113	422883	512498	551939
Q9NQC7	Q9NQC7	CYLD_HUMAN	CYLD	Ubiquitin carboxyl-terminal hydrolase CYLD	1	EGLEIMIGK	EGLEIMIGK	2	EGLEIMIGK2			531880	474537	519079	574428	476848	493286	553826	435417	474876	531288
Q9NQC7	Q9NQC7	CYLD_HUMAN	CYLD	Ubiquitin carboxyl-terminal hydrolase CYLD	1	EKNDVEYYSETQELLR	EKNDVEYYSETQELLR	3	EKNDVEYYSETQELLR3			262109	286316	341059	300238	287815	281408	305659	202745	272612	282004
Q9NQC7	Q9NQC7	CYLD_HUMAN	CYLD	Ubiquitin carboxyl-terminal hydrolase CYLD	1	ENPPFYGVIR	ENPPFYGVIR	2	ENPPFYGVIR2			792320	711788	898891	724144	659718	760479	918912	459305	751392	841859
Q9NQC7	Q9NQC7	CYLD_HUMAN	CYLD	Ubiquitin carboxyl-terminal hydrolase CYLD	1	FAEAPSCLIIQMPR	FAEAPSC(UniMod:4)LIIQMPR	2	FAEAPSC(UniMod:4)LIIQMPR2			918068	865885	1300910	955269	992159	819145	955565	816159	877814	950378
Q9NQC7	Q9NQC7	CYLD_HUMAN	CYLD	Ubiquitin carboxyl-terminal hydrolase CYLD	1	FASLQPVSNQIER	FASLQPVSNQIER	2	FASLQPVSNQIER2			1004780	1083840	1305340	1142080	1113850	768941	1132820	731443	1182130	1148650
Q9NQC7	Q9NQC7	CYLD_HUMAN	CYLD	Ubiquitin carboxyl-terminal hydrolase CYLD	1	FTELLLAITNCEER	FTELLLAITNC(UniMod:4)EER	2	FTELLLAITNC(UniMod:4)EER2			250578		138162	198645			56564.5		180880	120982
Q9NQC7	Q9NQC7	CYLD_HUMAN	CYLD	Ubiquitin carboxyl-terminal hydrolase CYLD	1	GLQIDVGCPVK	GLQIDVGC(UniMod:4)PVK	2	GLQIDVGC(UniMod:4)PVK2			283688	288607	296834	238044	285398	245490	370539	217662	298282	266199
Q9NQC7	Q9NQC7	CYLD_HUMAN	CYLD	Ubiquitin carboxyl-terminal hydrolase CYLD	1	GQGFTDGVYQGK	GQGFTDGVYQGK	2	GQGFTDGVYQGK2			96783.3	109634	120961	121795	133581	125724	128606	87063	143898	111015
Q9NQC7	Q9NQC7	CYLD_HUMAN	CYLD	Ubiquitin carboxyl-terminal hydrolase CYLD	1	GSIGQYIQDR	GSIGQYIQDR	2	GSIGQYIQDR2			318188	329075	351594	338175	365388	270985	357173	217895	308315	301160
Q9NQC7	Q9NQC7	CYLD_HUMAN	CYLD	Ubiquitin carboxyl-terminal hydrolase CYLD	1	ICGGLAMYECR	IC(UniMod:4)GGLAMYEC(UniMod:4)R	2	IC(UniMod:4)GGLAMYEC(UniMod:4)R2			493331	514491	577143	573285	553002	518373	572454	448860	550627	550389
Q9NQC7	Q9NQC7	CYLD_HUMAN	CYLD	Ubiquitin carboxyl-terminal hydrolase CYLD	1	IFPSLELNITDLLEDTPR	IFPSLELNITDLLEDTPR	2	IFPSLELNITDLLEDTPR2			349372	298418	345012	413612	83967.1	324460	314042	209224	348103	286383
Q9NQC7	Q9NQC7	CYLD_HUMAN	CYLD	Ubiquitin carboxyl-terminal hydrolase CYLD	1	ILEQPHAVLFVDEK	ILEQPHAVLFVDEK	3	ILEQPHAVLFVDEK3			121056	92832.3	157626	87958.1	109177	87166.7	106503	54655.8	73281.3	102500
Q9NQC7	Q9NQC7	CYLD_HUMAN	CYLD	Ubiquitin carboxyl-terminal hydrolase CYLD	1	IYGYVCATK	IYGYVC(UniMod:4)ATK	2	IYGYVC(UniMod:4)ATK2			421211	364663	414227	475522	452712	500429	509713	283395	475061	432657
Q9NQC7	Q9NQC7	CYLD_HUMAN	CYLD	Ubiquitin carboxyl-terminal hydrolase CYLD	1	MSLEDLHSLDSR	MSLEDLHSLDSR	2	MSLEDLHSLDSR2			142278	112222	119778	131557		128382	104022	120716	132217	93998.2
Q9NQC7	Q9NQC7	CYLD_HUMAN	CYLD	Ubiquitin carboxyl-terminal hydrolase CYLD	1	MSLEDLHSLDSR	MSLEDLHSLDSR	3	MSLEDLHSLDSR3			265900	280185	299818	265777	304976	239831	276379	238923	266887	295280
Q9NQC7	Q9NQC7	CYLD_HUMAN	CYLD	Ubiquitin carboxyl-terminal hydrolase CYLD	1	NDVEYYSETQELLR	NDVEYYSETQELLR	2	NDVEYYSETQELLR2			329457		654204	405082	590946			414258		1330710
Q9NQC7	Q9NQC7	CYLD_HUMAN	CYLD	Ubiquitin carboxyl-terminal hydrolase CYLD	1	NTWYIDEVAEDPAK	NTWYIDEVAEDPAK	2	NTWYIDEVAEDPAK2			227483	214203	283457	192303	246706	196213	236735	133595	192905	219258
Q9NQC7	Q9NQC7	CYLD_HUMAN	CYLD	Ubiquitin carboxyl-terminal hydrolase CYLD	1	SLTEISTDFDR	SLTEISTDFDR	2	SLTEISTDFDR2			393148	410050	467689	323405	424426	373563	382417	233642	244815	418286
Q9NQC7	Q9NQC7	CYLD_HUMAN	CYLD	Ubiquitin carboxyl-terminal hydrolase CYLD	1	TCNTQVHLHPK	TC(UniMod:4)NTQVHLHPK	2	TC(UniMod:4)NTQVHLHPK2				5626.71	4102.77	10719.7	14361.4	11129.6	16812	7231.71	21394.6	20160.4
Q9NQC7	Q9NQC7	CYLD_HUMAN	CYLD	Ubiquitin carboxyl-terminal hydrolase CYLD	1	TCNTQVHLHPK	TC(UniMod:4)NTQVHLHPK	3	TC(UniMod:4)NTQVHLHPK3			4884.31	8747.28	24788.2	30920.4	24803.2	29553.9	28161.2	17453.5	26985.2	33661.1
Q9NQC7	Q9NQC7	CYLD_HUMAN	CYLD	Ubiquitin carboxyl-terminal hydrolase CYLD	1	TEIVNPLR	TEIVNPLR	2	TEIVNPLR2			1487810	1390760	1695370	1519470	1631860	1422090	1629160	1152490	1469950	1679760
Q9NQC7	Q9NQC7	CYLD_HUMAN	CYLD	Ubiquitin carboxyl-terminal hydrolase CYLD	1	TVSGIFFGVELLEEGR	TVSGIFFGVELLEEGR	2	TVSGIFFGVELLEEGR2			96322	129565	105992	107483	48740	127982	79497.4	62265.8	135261	110675
Q9NQC7	Q9NQC7	CYLD_HUMAN	CYLD	Ubiquitin carboxyl-terminal hydrolase CYLD	1	VGETIESGTVIFCDVLPGK	VGETIESGTVIFC(UniMod:4)DVLPGK	2	VGETIESGTVIFC(UniMod:4)DVLPGK2			218815	310664	229340	144247	379105	317742	256336	266484	226551	232379
Q9NQC7	Q9NQC7	CYLD_HUMAN	CYLD	Ubiquitin carboxyl-terminal hydrolase CYLD	1	VQDCYFYQIFMEK	VQDC(UniMod:4)YFYQIFMEK	2	VQDC(UniMod:4)YFYQIFMEK2			266128	249221	363807	331804	259690	314804	269457	281238	252437	337851
Q9NQC7	Q9NQC7	CYLD_HUMAN	CYLD	Ubiquitin carboxyl-terminal hydrolase CYLD	1	VTSPYWEER	VTSPYWEER	2	VTSPYWEER2			62056.4	146089	265084	202320	237712	162854	184793	56791	201570	239655
Q9NQC7	Q9NQC7	CYLD_HUMAN	CYLD	Ubiquitin carboxyl-terminal hydrolase CYLD	1	WIGQPPGLNEVLAGLELEDECAGCTDGTFR	WIGQPPGLNEVLAGLELEDEC(UniMod:4)AGC(UniMod:4)TDGTFR	3	WIGQPPGLNEVLAGLELEDEC(UniMod:4)AGC(UniMod:4)TDGTFR3					57439.7				12436.8			38669.6
Q9NQC7	Q9NQC7	CYLD_HUMAN	CYLD	Ubiquitin carboxyl-terminal hydrolase CYLD	1	YFTCALK	YFTC(UniMod:4)ALK	2	YFTC(UniMod:4)ALK2			222951	209931	273313	272296	247277	224855	264485	205561	249787	289795
Q9NQC7	Q9NQC7	CYLD_HUMAN	CYLD	Ubiquitin carboxyl-terminal hydrolase CYLD	1	YGKDDSAWLFFDSMADR	YGKDDSAWLFFDSMADR	3	YGKDDSAWLFFDSMADR3			58189.9	46320.6	49202.4	35553.3	82518.9	41691.9	56782.5	40217.7	70633.6	53339.3
Q9NQC7	Q9NQC7	CYLD_HUMAN	CYLD	Ubiquitin carboxyl-terminal hydrolase CYLD	1	YNPVSLPK	YNPVSLPK	2	YNPVSLPK2	22932.5		473243	463486	507513	496509	530352	480668	504103	400842	484503	507348
Q8TAC2	Q8TAC2	JOS2_HUMAN	JOSD2	Josephin-2	1	APEALGDEDGVR	APEALGDEDGVR	2	APEALGDEDGVR2			65843.4	46889.6	75960.8	60936.5	74456.5	85719.9	78800.9	48330.2	76479.4	51688.2
Q96FW1	Q96FW1	OTUB1_HUMAN	OTUB1	Ubiquitin thioesterase OTUB1	1	AFGFSHLEALLDDSK	AFGFSHLEALLDDSK	2	AFGFSHLEALLDDSK2			2662840	2389770	2579710	2976060	2680020	2594090	3147950	1537520	2499100	2951830
Q96FW1	Q96FW1	OTUB1_HUMAN	OTUB1	Ubiquitin thioesterase OTUB1	1	AFGFSHLEALLDDSK	AFGFSHLEALLDDSK	3	AFGFSHLEALLDDSK3	53728.1	70042.2	5728520	4457640	4720530	5442590	5049190	5210610	5943450	3094100	4932240	5668960
Q96FW1	Q96FW1	OTUB1_HUMAN	OTUB1	Ubiquitin thioesterase OTUB1	1	AFGFSHLEALLDDSKELQR	AFGFSHLEALLDDSKELQR	3	AFGFSHLEALLDDSKELQR3	100341		665817	209753	311976					133832	172981
Q96FW1	Q96FW1	OTUB1_HUMAN	OTUB1	Ubiquitin thioesterase OTUB1	1	AFGFSHLEALLDDSKELQR	AFGFSHLEALLDDSKELQR	4	AFGFSHLEALLDDSKELQR4			426872	70061.7	142552	85143.6	304342	20864.4	170722	243723	206309	179658
Q96FW1	Q96FW1	OTUB1_HUMAN	OTUB1	Ubiquitin thioesterase OTUB1	1	EFCQQEVEPMCK	EFC(UniMod:4)QQEVEPMC(UniMod:4)K	1	EFC(UniMod:4)QQEVEPMC(UniMod:4)K1			146404	158491	208119	161176	218641	165473	180244	121424	164162	178042
Q96FW1	Q96FW1	OTUB1_HUMAN	OTUB1	Ubiquitin thioesterase OTUB1	1	EFCQQEVEPMCK	EFC(UniMod:4)QQEVEPMC(UniMod:4)K	2	EFC(UniMod:4)QQEVEPMC(UniMod:4)K2	86000.8	113066	10035600	9646410	12157200	10022700	12433500	9936210	11436800	7456900	10331600	11537100
Q96FW1	Q96FW1	OTUB1_HUMAN	OTUB1	Ubiquitin thioesterase OTUB1	1	ESDHIHIIALAQALSVSIQVEYMDR	ESDHIHIIALAQALSVSIQVEYMDR	4	ESDHIHIIALAQALSVSIQVEYMDR4			28568.4	12441.3		131901		118128	71013.1	23104.6	161709	47533.9
Q96FW1	Q96FW1	OTUB1_HUMAN	OTUB1	Ubiquitin thioesterase OTUB1	1	EYAEDDNIYQQK	EYAEDDNIYQQK	2	EYAEDDNIYQQK2	58933		14893100	14094000	15271300	14434800	15007600	13567200	14488200	10333900	14047400	15151200
Q96FW1	Q96FW1	OTUB1_HUMAN	OTUB1	Ubiquitin thioesterase OTUB1	1	FFEHFIEGGR	FFEHFIEGGR	1	FFEHFIEGGR1			40209	31606.3	31152.7	23042.4		26389.2	45544.5	23508.3	37976.7	39230.2
Q96FW1	Q96FW1	OTUB1_HUMAN	OTUB1	Ubiquitin thioesterase OTUB1	1	FFEHFIEGGR	FFEHFIEGGR	2	FFEHFIEGGR2	218502	169900	8718020	8223970	9591050	8186950	9450400	7631850	9116770	6229700	8334030	8948940
Q96FW1	Q96FW1	OTUB1_HUMAN	OTUB1	Ubiquitin thioesterase OTUB1	1	FFEHFIEGGR	FFEHFIEGGR	3	FFEHFIEGGR3	285631	326707	15045200	13228100	16334400	14518000	17391400	13240900	14952600	11774200	13918100	15493500
Q96FW1	Q96FW1	OTUB1_HUMAN	OTUB1	Ubiquitin thioesterase OTUB1	1	GEGGTTNPHIFPEGSEPK	GEGGTTNPHIFPEGSEPK	2	GEGGTTNPHIFPEGSEPK2			3141080	2972690	3754480	3144480	3683110	3048010	3147520	2386160	3175590	3130610
Q96FW1	Q96FW1	OTUB1_HUMAN	OTUB1	Ubiquitin thioesterase OTUB1	1	GEGGTTNPHIFPEGSEPK	GEGGTTNPHIFPEGSEPK	3	GEGGTTNPHIFPEGSEPK3			9590190	9201420	11607400	9677420	10493000	9126020	10360900	7138830	9324840	10486700
Q96FW1	Q96FW1	OTUB1_HUMAN	OTUB1	Ubiquitin thioesterase OTUB1	1	IQQEIAVQNPLVSER	IQQEIAVQNPLVSER	2	IQQEIAVQNPLVSER2	105633	324420	34951900	32694700	37772500	36925700	35040200	32127800	36183400	25505300	33404000	36271900
Q96FW1	Q96FW1	OTUB1_HUMAN	OTUB1	Ubiquitin thioesterase OTUB1	1	LELSVLYK	LELSVLYK	1	LELSVLYK1			903113	839025	971352	789817	973881	920330	977385	545480	1139600	1068680
Q96FW1	Q96FW1	OTUB1_HUMAN	OTUB1	Ubiquitin thioesterase OTUB1	1	LELSVLYK	LELSVLYK	2	LELSVLYK2	270733	304800	17127800	15691300	21089800	15812600	18766900	16465700	18737200	9899410	20125000	20589700
Q96FW1	Q96FW1	OTUB1_HUMAN	OTUB1	Ubiquitin thioesterase OTUB1	1	LLTSGYLQR	LLTSGYLQR	1	LLTSGYLQR1			50435.6	51369.3	80048.9	55526.2	47233.2	50145.5	62667	39213.2	63005.5	55311.2
Q96FW1	Q96FW1	OTUB1_HUMAN	OTUB1	Ubiquitin thioesterase OTUB1	1	LLTSGYLQR	LLTSGYLQR	2	LLTSGYLQR2	770520	845880	40459700	37903200	44935200	39390300	37551700	32719700	37407000	28516000	36512000	39104500
Q96FW1	Q96FW1	OTUB1_HUMAN	OTUB1	Ubiquitin thioesterase OTUB1	1	PGHYDILYK	PGHYDILYK	1	PGHYDILYK1			504099	582342	695753	527789	755439	514045	593817	360443	537958	585891
Q96FW1	Q96FW1	OTUB1_HUMAN	OTUB1	Ubiquitin thioesterase OTUB1	1	PGHYDILYK	PGHYDILYK	2	PGHYDILYK2	16595.6		4638360	4679780	5231610	4501750	5049960	4324900	4606670	3111870	3975850	4834360
Q96FW1	Q96FW1	OTUB1_HUMAN	OTUB1	Ubiquitin thioesterase OTUB1	1	PGHYDILYK	PGHYDILYK	3	PGHYDILYK3			5136520	6082560	6810610	7176570	6243420	4573990	5620690	2906560	3556840	6426260
Q96FW1	Q96FW1	OTUB1_HUMAN	OTUB1	Ubiquitin thioesterase OTUB1	1	QTSVADLLASFNDQSTSDYLVVYLR	QTSVADLLASFNDQSTSDYLVVYLR	2	QTSVADLLASFNDQSTSDYLVVYLR2			3249240	3087780	2532660	2692920	2024150	2183530	2619330	1839320	3220760	2544140
Q96FW1	Q96FW1	OTUB1_HUMAN	OTUB1	Ubiquitin thioesterase OTUB1	1	QTSVADLLASFNDQSTSDYLVVYLR	QTSVADLLASFNDQSTSDYLVVYLR	4	QTSVADLLASFNDQSTSDYLVVYLR4			213396	191903	182241	188769	99671.8	140597	182565	124937	209342	176097
Q96FW1	Q96FW1	OTUB1_HUMAN	OTUB1	Ubiquitin thioesterase OTUB1	1	TRPDGNCFYR	TRPDGNC(UniMod:4)FYR	2	TRPDGNC(UniMod:4)FYR2	44761.7		132693	101935	65145.7	110625	126216	107443	94440.1	109564	103046	136610
Q96FW1	Q96FW1	OTUB1_HUMAN	OTUB1	Ubiquitin thioesterase OTUB1	1	VYLLYRPGHYDILYK	VYLLYRPGHYDILYK	3	VYLLYRPGHYDILYK3			211981	190350	112306	74128	285018	122571		105408	65746.8	15157.4
Q96FW1	Q96FW1	OTUB1_HUMAN	OTUB1	Ubiquitin thioesterase OTUB1	1	VYLLYRPGHYDILYK	VYLLYRPGHYDILYK	4	VYLLYRPGHYDILYK4			121831	161689	83271.4	27764.6	162310	55583	20901.4	90500.5	95715.5	21990.4
Q96DC9	Q96DC9	OTUB2_HUMAN	OTUB2	Ubiquitin thioesterase OTUB2	1	ALGYSYLESLLGK	ALGYSYLESLLGK	2	ALGYSYLESLLGK2			209046	170153	184905	200339	217888	201473	192575	170974	234022	215990
Q96DC9	Q96DC9	OTUB2_HUMAN	OTUB2	Ubiquitin thioesterase OTUB2	1	CDILSILR	C(UniMod:4)DILSILR	2	C(UniMod:4)DILSILR2			580544	299054	478105	458656	407907	445046	677170	534864	451797	478409
Q96DC9	Q96DC9	OTUB2_HUMAN	OTUB2	Ubiquitin thioesterase OTUB2	1	DGSVSSLLK	DGSVSSLLK	2	DGSVSSLLK2			445653	419483	372019	428889	425598	455169	544855	454417	441788	478681
Q96DC9	Q96DC9	OTUB2_HUMAN	OTUB2	Ubiquitin thioesterase OTUB2	1	KIEELSK	KIEELSK	2	KIEELSK2			39197.2	134319	155765	93273	108142	179287	49829.6	61717.1	133725	122197
Q96DC9	Q96DC9	OTUB2_HUMAN	OTUB2	Ubiquitin thioesterase OTUB2	1	LLTSAFIR	LLTSAFIR	2	LLTSAFIR2			792477	676970	722545	659377	580557	612101	812549	721638	720317	835749
Q96DC9	Q96DC9	OTUB2_HUMAN	OTUB2	Ubiquitin thioesterase OTUB2	1	NFFNAFYSVVELVEK	NFFNAFYSVVELVEK	2	NFFNAFYSVVELVEK2			136521	81902.7	47896.5	113630	49469.9	107278	110048	132396	107956	122423
Q96DC9	Q96DC9	OTUB2_HUMAN	OTUB2	Ubiquitin thioesterase OTUB2	1	TSHYNILYAADK	TSHYNILYAADK	2	TSHYNILYAADK2			74577.8	57498.3	106252	106906	89181.3	79546.5	80628.3	93214.7	61924.9	116068
Q96DC9	Q96DC9	OTUB2_HUMAN	OTUB2	Ubiquitin thioesterase OTUB2	1	TSHYNILYAADK	TSHYNILYAADK	3	TSHYNILYAADK3			48240.2	40632.6	57348.4	84654.7	36164.6	48538.4	62212.6	68198.7	51176.9	63579.9
Q96DC9	Q96DC9	OTUB2_HUMAN	OTUB2	Ubiquitin thioesterase OTUB2	1	TSHYNILYAADKH	TSHYNILYAADKH	2	TSHYNILYAADKH2			14152.5	23309			26165	18465.7	23375.6	16429.2	35865.3	8783.28
Q96DC9	Q96DC9	OTUB2_HUMAN	OTUB2	Ubiquitin thioesterase OTUB2	1	TSHYNILYAADKH	TSHYNILYAADKH	3	TSHYNILYAADKH3			235906	188068	212582	90524.7	263354	180700	228406	188737	247410	213401
Q96DC9	Q96DC9	OTUB2_HUMAN	OTUB2	Ubiquitin thioesterase OTUB2	1	VFNDQSASDHIVQFLR	VFNDQSASDHIVQFLR	3	VFNDQSASDHIVQFLR3			528843	407022	382359	474688	553811	545035	610371	549933	445840	587873
Q96DC9	Q96DC9	OTUB2_HUMAN	OTUB2	Ubiquitin thioesterase OTUB2	1	VLQTPNDLLAAGFEEHK	VLQTPNDLLAAGFEEHK	3	VLQTPNDLLAAGFEEHK3			531629	567861	532543	604260	764189	677934	798038	674192	497472	679872
Q5VV17	Q5VV17	OTUD1_HUMAN	OTUD1	OTU domain-containing protein 1	1	LALYLAEVEK	LALYLAEVEK	2	LALYLAEVEK2			10969.9	29074.3	17890.5		7619.67	8558.31	14108.4		38781.6	36313
Q5VV17	Q5VV17	OTUD1_HUMAN	OTUD1	OTU domain-containing protein 1	1	LLLHGPDPVPGAAGSAAAPR	LLLHGPDPVPGAAGSAAAPR	3	LLLHGPDPVPGAAGSAAAPR3			135294	150186	104680	170108	166534	93272.8	114361	115785	110469	158949
Q5VV17	Q5VV17	OTUD1_HUMAN	OTUD1	OTU domain-containing protein 1	1	RPDPEAEAPPAGSIEAAPSSAAEPVIVSR	RPDPEAEAPPAGSIEAAPSSAAEPVIVSR	3	RPDPEAEAPPAGSIEAAPSSAAEPVIVSR3			413056	333692	407674	404561	370283	374389	409208	312896	137580	403499
Q5VV17	Q5VV17	OTUD1_HUMAN	OTUD1	OTU domain-containing protein 1	1	SMAISLSK	SMAISLSK	2	SMAISLSK2			96490.3	93632.1	89854.1	89717.9	87890.2	82671.7	97420.6	72114.8	75487.6	111323
Q5VV17	Q5VV17	OTUD1_HUMAN	OTUD1	OTU domain-containing protein 1	1	TVYGDQSLHR	TVYGDQSLHR	2	TVYGDQSLHR2			134067	161587	149857	104200	85092	132274	111262	114926	129254	119846
Q01804	Q01804	OTUD4_HUMAN	OTUD4	OTU domain-containing protein 4	1	AHPPTQILNR	AHPPTQILNR	2	AHPPTQILNR2			23922.8	67220	77645.5	76782.3	61152.9	62817.9	77057.6	58366.6	74297.4	61379.5
Q01804	Q01804	OTUD4_HUMAN	OTUD4	OTU domain-containing protein 4	1	AVAEQVLHSQSR	AVAEQVLHSQSR	2	AVAEQVLHSQSR2			186388	142376	261569	201071	226947	186105	199886	170190	214828	243300
Q01804	Q01804	OTUD4_HUMAN	OTUD4	OTU domain-containing protein 4	1	AVAEQVLHSQSR	AVAEQVLHSQSR	3	AVAEQVLHSQSR3			187340	155541	64833.8	181648	184472	134023	52067.8	123282	84206.5	168926
Q01804	Q01804	OTUD4_HUMAN	OTUD4	OTU domain-containing protein 4	1	EDATPMDAYLR	EDATPMDAYLR	2	EDATPMDAYLR2			239172	271012	321289	285663	283727	251831	295070	225045	291403	264283
Q01804	Q01804	OTUD4_HUMAN	OTUD4	OTU domain-containing protein 4	1	EKFEAFIEGSFEEYLK	EKFEAFIEGSFEEYLK	3	EKFEAFIEGSFEEYLK3			52389	72917.3	41044.3	59148.4	30137	54335.8	41791.9	45759.8	51741.6	68156.2
Q01804	Q01804	OTUD4_HUMAN	OTUD4	OTU domain-containing protein 4	1	EPNVSPSQVTENNFPEK	EPNVSPSQVTENNFPEK	2	EPNVSPSQVTENNFPEK2			493456	548099	667949	580138	408952	571555	642306	407088	563749	609101
Q01804	Q01804	OTUD4_HUMAN	OTUD4	OTU domain-containing protein 4	1	ESNYFGLSPEER	ESNYFGLSPEER	2	ESNYFGLSPEER2			243111	217514	291106	242886	199873	242237	216043	143350	212955	286315
Q01804	Q01804	OTUD4_HUMAN	OTUD4	OTU domain-containing protein 4	1	ESSAMCQSLLYELLYEK	ESSAMC(UniMod:4)QSLLYELLYEK	2	ESSAMC(UniMod:4)QSLLYELLYEK2					196042	186375	59903.6	72501.8	176341		87519.7	253090
Q01804	Q01804	OTUD4_HUMAN	OTUD4	OTU domain-containing protein 4	1	FFFNLGVK	FFFNLGVK	2	FFFNLGVK2			26435.6	44520	49423	20018.6	40983.6		27021.1		25216.3	19954.4
Q01804	Q01804	OTUD4_HUMAN	OTUD4	OTU domain-containing protein 4	1	GEHVHSLPEASVSSKPDEGR	GEHVHSLPEASVSSKPDEGR	3	GEHVHSLPEASVSSKPDEGR3					11255.7		15028.5	9853.95				11192.2
Q01804	Q01804	OTUD4_HUMAN	OTUD4	OTU domain-containing protein 4	1	KPSTSGQNFHSDVDYR	KPSTSGQNFHSDVDYR	3	KPSTSGQNFHSDVDYR3						6740.11			6723.34			12558.2
Q01804	Q01804	OTUD4_HUMAN	OTUD4	OTU domain-containing protein 4	1	LLYEIQNR	LLYEIQNR	2	LLYEIQNR2			233866	179757	217880	229496	274718	219363	280608	160394	211091	257578
Q01804	Q01804	OTUD4_HUMAN	OTUD4	OTU domain-containing protein 4	1	LQHPSGVR	LQHPSGVR	2	LQHPSGVR2				116792	113514	146896	159608	146494	164502	93091.6	144635	147425
Q01804	Q01804	OTUD4_HUMAN	OTUD4	OTU domain-containing protein 4	1	MACIHYLR	MAC(UniMod:4)IHYLR	2	MAC(UniMod:4)IHYLR2			86929.6	70486.8	163197	105680	57545.2	34143.9	106328	7670.89	79210.1	89297.2
Q01804	Q01804	OTUD4_HUMAN	OTUD4	OTU domain-containing protein 4	1	NNGNSTSLPLSR	NNGNSTSLPLSR	2	NNGNSTSLPLSR2			28525.1	26264.9	35341.8	12867.4	54176.9		56536.6	29184.3	16497.8	38394.1
Q01804	Q01804	OTUD4_HUMAN	OTUD4	OTU domain-containing protein 4	1	QHAFSSHSSGSQSQK	QHAFSSHSSGSQSQK	2	QHAFSSHSSGSQSQK2						9395.29		12767.7				13603
Q01804	Q01804	OTUD4_HUMAN	OTUD4	OTU domain-containing protein 4	1	RLENPQEWVGQVEISALSLMYR	RLENPQEWVGQVEISALSLMYR	3	RLENPQEWVGQVEISALSLMYR3			50412.4	29578.1	78332	18580.8	58431				47711.9
Q01804	Q01804	OTUD4_HUMAN	OTUD4	OTU domain-containing protein 4	1	SLNPAVYR	SLNPAVYR	2	SLNPAVYR2			472213	487589	536521	532698	558550	502781	504603	403844	523973	537407
Q01804	Q01804	OTUD4_HUMAN	OTUD4	OTU domain-containing protein 4	1	TPSQIIR	TPSQIIR	2	TPSQIIR2			176761	207310	201130	210188	178540	154147	218136	156669	172310	202631
Q01804	Q01804	OTUD4_HUMAN	OTUD4	OTU domain-containing protein 4	1	VEDFDHTSR	VEDFDHTSR	2	VEDFDHTSR2			43950.3	39829.4	57337.1	35259.3	39016.4	32946.3	28662	22146.6	49975.4	44869.7
Q96G74	Q96G74	OTUD5_HUMAN	OTUD5	OTU domain-containing protein 5	1	GGGVGVGGGGTGVGGGDR	GGGVGVGGGGTGVGGGDR	2	GGGVGVGGGGTGVGGGDR2			31726.3	48496.6		47725	43416.1	37167.5	36106.9		44042.6	42911
Q96G74	Q96G74	OTUD5_HUMAN	OTUD5	OTU domain-containing protein 5	1	NIHYNSVVNPNK	NIHYNSVVNPNK	2	NIHYNSVVNPNK2					9516.48	21408.2	19061.6		14426.5	11353.5
Q8N6M0	Q8N6M0	OTU6B_HUMAN	OTUD6B	Deubiquitinase OTUD6B	1	AIEDQLK	AIEDQLK	1	AIEDQLK1			88512.6	108508	129311	127203	100809	112949	126415	62058.5	105199	126214
Q8N6M0	Q8N6M0	OTU6B_HUMAN	OTUD6B	Deubiquitinase OTUD6B	1	AIEDQLK	AIEDQLK	2	AIEDQLK2			494841	473311	523309	521364	534438	498765	526942	349839	493060	519267
Q8N6M0	Q8N6M0	OTU6B_HUMAN	OTUD6B	Deubiquitinase OTUD6B	1	ALSHILQTPIEIIQADSPPIIVGEEYSK	ALSHILQTPIEIIQADSPPIIVGEEYSK	3	ALSHILQTPIEIIQADSPPIIVGEEYSK3			922478	812428	1453000	1117910	1644920	862059	1345690	875044	990432	1305590
Q8N6M0	Q8N6M0	OTU6B_HUMAN	OTUD6B	Deubiquitinase OTUD6B	1	DCALTVVALR	DC(UniMod:4)ALTVVALR	2	DC(UniMod:4)ALTVVALR2			804210	591584	633966	638143	787557	725399	820117	611283	809528	844326
Q8N6M0	Q8N6M0	OTU6B_HUMAN	OTUD6B	Deubiquitinase OTUD6B	1	EELEQLK	EELEQLK	2	EELEQLK2			62681.6	76453.7	29095.4	27988.9	77974.8	66634.5	59946	33156.2	76066	42205.2
Q8N6M0	Q8N6M0	OTU6B_HUMAN	OTUD6B	Deubiquitinase OTUD6B	1	EKDCALTVVALR	EKDC(UniMod:4)ALTVVALR	2	EKDC(UniMod:4)ALTVVALR2			209354	165813	250663	206176	215157	184650	221550	151211	217300	192653
Q8N6M0	Q8N6M0	OTU6B_HUMAN	OTUD6B	Deubiquitinase OTUD6B	1	EKDCALTVVALR	EKDC(UniMod:4)ALTVVALR	3	EKDC(UniMod:4)ALTVVALR3			275973	249564	288490	266114	276310	241583	267466	200597	286504	282578
Q8N6M0	Q8N6M0	OTU6B_HUMAN	OTUD6B	Deubiquitinase OTUD6B	1	HAYGLGEHYNSVTR	HAYGLGEHYNSVTR	2	HAYGLGEHYNSVTR2			222205	227491	217125	217056	211623	207861	228974	135695	149415	236621
Q8N6M0	Q8N6M0	OTU6B_HUMAN	OTUD6B	Deubiquitinase OTUD6B	1	HAYGLGEHYNSVTR	HAYGLGEHYNSVTR	3	HAYGLGEHYNSVTR3			519865	547254	637360	562351	624227	563449	631124	467991	559581	586501
Q8N6M0	Q8N6M0	OTU6B_HUMAN	OTUD6B	Deubiquitinase OTUD6B	1	HREELEQLK	HREELEQLK	3	HREELEQLK3			108936	91660.4	207417	140738	181772	170508	136134	82252	112137	129125
Q8N6M0	Q8N6M0	OTU6B_HUMAN	OTUD6B	Deubiquitinase OTUD6B	1	IAEAEIENLTGAR	IAEAEIENLTGAR	2	IAEAEIENLTGAR2			1050480	1059910	1439520	1168940	1242310	1100260	1263820	780017	1196570	1334650
Q8N6M0	Q8N6M0	OTU6B_HUMAN	OTUD6B	Deubiquitinase OTUD6B	1	IDSVAVNISNLVLENQPPR	IDSVAVNISNLVLENQPPR	3	IDSVAVNISNLVLENQPPR3			92426.6	96062.4	170724	62640.3	224839	76177.4	75238.8	38835.1	160532	82883
Q8N6M0	Q8N6M0	OTU6B_HUMAN	OTUD6B	Deubiquitinase OTUD6B	1	KPLILVYMR	KPLILVYMR	2	KPLILVYMR2			260847	100470	104181	94062	212318	50274.5		57822.4	76581.8
Q8N6M0	Q8N6M0	OTU6B_HUMAN	OTUD6B	Deubiquitinase OTUD6B	1	KQLTEDVAK	KQLTEDVAK	2	KQLTEDVAK2			7777.16		11119.7				24357.4		22551.6
Q8N6M0	Q8N6M0	OTU6B_HUMAN	OTUD6B	Deubiquitinase OTUD6B	1	LAQILAAR	LAQILAAR	2	LAQILAAR2			1304730	1195240	1312780	1343460	1379630	1120290	1373540	936622	1378640	1333410
Q8N6M0	Q8N6M0	OTU6B_HUMAN	OTUD6B	Deubiquitinase OTUD6B	1	QLTEDVAK	QLTEDVAK	2	QLTEDVAK2							69355.3	66535.2	66005.2	60590.1		63404.3
Q8N6M0	Q8N6M0	OTU6B_HUMAN	OTUD6B	Deubiquitinase OTUD6B	1	YCEDIVNTAAWGGQLELR	YC(UniMod:4)EDIVNTAAWGGQLELR	2	YC(UniMod:4)EDIVNTAAWGGQLELR2			686933	678298	740510	729975	872020	672123	789052	462332	742655	865236
Q8TE49	Q8TE49	OTU7A_HUMAN	OTUD7A	OTU domain-containing protein 7A	1	EQAVIPLTDSEHK	EQAVIPLTDSEHK	3	EQAVIPLTDSEHK3			12997	17858.7	24504.5	39788.9	12416	18910.7	27547	13741.3	14245.7	26700.1
Q8TE49	Q8TE49	OTU7A_HUMAN	OTUD7A	OTU domain-containing protein 7A	1	FSAEQEQR	FSAEQEQR	2	FSAEQEQR2				17169.5		20075.9	17229	26914.3		36213.1	36272.2	19703.4
Q8TE49	Q8TE49	OTU7A_HUMAN	OTUD7A	OTU domain-containing protein 7A	1	GISHASSAIVSLAR	GISHASSAIVSLAR	2	GISHASSAIVSLAR2			43680.3	27797.8	28504.3	25138.8	28442.2	4158.96	37426	17799.5	13091.5	30147.3
P09936	P09936	UCHL1_HUMAN	UCHL1	Ubiquitin carboxyl-terminal hydrolase isozyme L1	1	CFEKNEAIQAAHDAVAQEGQCR	C(UniMod:4)FEKNEAIQAAHDAVAQEGQC(UniMod:4)R	2	C(UniMod:4)FEKNEAIQAAHDAVAQEGQC(UniMod:4)R2			482920	636307	795694	483430	886805	602771	713391	473385	788673	774226
P09936	P09936	UCHL1_HUMAN	UCHL1	Ubiquitin carboxyl-terminal hydrolase isozyme L1	1	CFEKNEAIQAAHDAVAQEGQCR	C(UniMod:4)FEKNEAIQAAHDAVAQEGQC(UniMod:4)R	3	C(UniMod:4)FEKNEAIQAAHDAVAQEGQC(UniMod:4)R3			399186	38210.4	173518	108571	155124	10857.7	89918.8	179016	125339	26243.1
P09936	P09936	UCHL1_HUMAN	UCHL1	Ubiquitin carboxyl-terminal hydrolase isozyme L1	1	CFEKNEAIQAAHDAVAQEGQCR	C(UniMod:4)FEKNEAIQAAHDAVAQEGQC(UniMod:4)R	4	C(UniMod:4)FEKNEAIQAAHDAVAQEGQC(UniMod:4)R4			580987		54577	149838	164445		125207	257864	161889	74669.2
P09936	P09936	UCHL1_HUMAN	UCHL1	Ubiquitin carboxyl-terminal hydrolase isozyme L1	1	FSAVALCK	FSAVALC(UniMod:4)K	1	FSAVALC(UniMod:4)K1			585684	663479	671894	539144	680121	576556	671269	476588	768101	773975
P09936	P09936	UCHL1_HUMAN	UCHL1	Ubiquitin carboxyl-terminal hydrolase isozyme L1	1	FSAVALCK	FSAVALC(UniMod:4)K	2	FSAVALC(UniMod:4)K2	1544890	1521680	52931200	50920300	55912800	57223300	58446900	46557200	59031700	43453000	57749300	58662400
P09936	P09936	UCHL1_HUMAN	UCHL1	Ubiquitin carboxyl-terminal hydrolase isozyme L1	1	KQIEELK	KQIEELK	1	KQIEELK1			41695.7				125141			51684.6		123249
P09936	P09936	UCHL1_HUMAN	UCHL1	Ubiquitin carboxyl-terminal hydrolase isozyme L1	1	KQIEELK	KQIEELK	2	KQIEELK2			1654440	1124270	1705110	1777860	1842070	1381150	868703	1205040	2028420	2107950
P09936	P09936	UCHL1_HUMAN	UCHL1	Ubiquitin carboxyl-terminal hydrolase isozyme L1	1	LGFEDGSVLK	LGFEDGSVLK	1	LGFEDGSVLK1		87425.8	1641650	2238830	2594490	2295160	1898440	1993610	2337050	1488470	2232840	2414210
P09936	P09936	UCHL1_HUMAN	UCHL1	Ubiquitin carboxyl-terminal hydrolase isozyme L1	1	LGFEDGSVLK	LGFEDGSVLK	2	LGFEDGSVLK2	2835760	2672930	88514000	101140000	109067000	86081600	87114700	96139600	104314000	64465700	100848000	102359000
P09936	P09936	UCHL1_HUMAN	UCHL1	Ubiquitin carboxyl-terminal hydrolase isozyme L1	1	LGVAGQWR	LGVAGQWR	1	LGVAGQWR1			155786	129376	181198	160467	178856	127130	175101	111056	159766	59797.7
P09936	P09936	UCHL1_HUMAN	UCHL1	Ubiquitin carboxyl-terminal hydrolase isozyme L1	1	LGVAGQWR	LGVAGQWR	2	LGVAGQWR2	2863590	2828170	106376000	99025400	115807000	107760000	121703000	93866300	116224000	80044400	113102000	115076000
P09936	P09936	UCHL1_HUMAN	UCHL1	Ubiquitin carboxyl-terminal hydrolase isozyme L1	1	MPFPVNHGASSEDTLLK	MPFPVNHGASSEDTLLK	2	MPFPVNHGASSEDTLLK2	155112	60506.1	6127530	7984800	9105560	7397690	9456290	7083230	8698610	5532540	8505410	8166370
P09936	P09936	UCHL1_HUMAN	UCHL1	Ubiquitin carboxyl-terminal hydrolase isozyme L1	1	MPFPVNHGASSEDTLLK	MPFPVNHGASSEDTLLK	3	MPFPVNHGASSEDTLLK3	393087	379493	36433200	38547500	45259800	41940100	39722000	38531800	47013600	29749800	40282900	46050900
P09936	P09936	UCHL1_HUMAN	UCHL1	Ubiquitin carboxyl-terminal hydrolase isozyme L1	1	MPFPVNHGASSEDTLLKDAAK	MPFPVNHGASSEDTLLKDAAK	3	MPFPVNHGASSEDTLLKDAAK3			384695		164433	176410				178205
P09936	P09936	UCHL1_HUMAN	UCHL1	Ubiquitin carboxyl-terminal hydrolase isozyme L1	1	MPFPVNHGASSEDTLLKDAAK	MPFPVNHGASSEDTLLKDAAK	4	MPFPVNHGASSEDTLLKDAAK4			591955	72308.9	217483	218000	16414	46054	147682	439864	161885	118170
P09936	P09936	UCHL1_HUMAN	UCHL1	Ubiquitin carboxyl-terminal hydrolase isozyme L1	1	MQLKPMEINPEMLNK	MQLKPMEINPEMLNK	2	MQLKPMEINPEMLNK2	283102	310181	10383400	11627600	13399100	11386100	10427800	11129200	13285300	7768370	12184600	12146800
P09936	P09936	UCHL1_HUMAN	UCHL1	Ubiquitin carboxyl-terminal hydrolase isozyme L1	1	MQLKPMEINPEMLNK	MQLKPMEINPEMLNK	3	MQLKPMEINPEMLNK3	1013580	1202370	50441700	48813000	54449000	53550600	46221900	48519100	54763400	36620100	49482100	53637000
P09936	P09936	UCHL1_HUMAN	UCHL1	Ubiquitin carboxyl-terminal hydrolase isozyme L1	1	NEAIQAAHDAVAQEGQCR	NEAIQAAHDAVAQEGQC(UniMod:4)R	2	NEAIQAAHDAVAQEGQC(UniMod:4)R2	107984	157102	17307600	20249200	25527000	21538200	25034500	20077000	23372100	15669200	23333800	21799300
P09936	P09936	UCHL1_HUMAN	UCHL1	Ubiquitin carboxyl-terminal hydrolase isozyme L1	1	NEAIQAAHDAVAQEGQCR	NEAIQAAHDAVAQEGQC(UniMod:4)R	3	NEAIQAAHDAVAQEGQC(UniMod:4)R3	819124	705908	26632800	26858000	33352600	30006700	31620100	28223900	31408700	22425000	30493700	32357900
P09936	P09936	UCHL1_HUMAN	UCHL1	Ubiquitin carboxyl-terminal hydrolase isozyme L1	1	PMEINPEMLNK	PMEINPEMLNK	1	PMEINPEMLNK1			216843	175691	240248	192549	202003	164191	133970	96971.5	193068	158475
P09936	P09936	UCHL1_HUMAN	UCHL1	Ubiquitin carboxyl-terminal hydrolase isozyme L1	1	PMEINPEMLNK	PMEINPEMLNK	2	PMEINPEMLNK2	172272	195333	7418030	9555740	11794600	11096100	8895960	8755720	9327760	7132530	7272820	9336370
P09936	P09936	UCHL1_HUMAN	UCHL1	Ubiquitin carboxyl-terminal hydrolase isozyme L1	1	QFLSETEK	QFLSETEK	1	QFLSETEK1											7966.29
P09936	P09936	UCHL1_HUMAN	UCHL1	Ubiquitin carboxyl-terminal hydrolase isozyme L1	1	QFLSETEK	QFLSETEK	2	QFLSETEK2	947465	887087	35739900	32105500	37245600	31600300	33024800	31323000	33121300	26761700	31974300	33634400
P09936	P09936	UCHL1_HUMAN	UCHL1	Ubiquitin carboxyl-terminal hydrolase isozyme L1	1	QIEELKGQEVSPK	QIEELKGQEVSPK	2	QIEELKGQEVSPK2	134143		4058060	2263560	2945050	2222780	3624720	1849010	2782370	2631870	3053470	2838340
P09936	P09936	UCHL1_HUMAN	UCHL1	Ubiquitin carboxyl-terminal hydrolase isozyme L1	1	QIEELKGQEVSPK	QIEELKGQEVSPK	3	QIEELKGQEVSPK3			5672600	2613070	3895800	3011520	4898610	2703170	3883100	3452060	4239370	3759930
P09936	P09936	UCHL1_HUMAN	UCHL1	Ubiquitin carboxyl-terminal hydrolase isozyme L1	1	QLKPMEINPEMLNK	QLKPMEINPEMLNK	3	QLKPMEINPEMLNK3								80492.1
P09936	P09936	UCHL1_HUMAN	UCHL1	Ubiquitin carboxyl-terminal hydrolase isozyme L1	1	QTIGNSCGTIGLIHAVANNQDK	QTIGNSC(UniMod:4)GTIGLIHAVANNQDK	2	QTIGNSC(UniMod:4)GTIGLIHAVANNQDK2	45079.3		124693	130924	120296	114997	203757	104746	171022	80402.7	204823	151876
P09936	P09936	UCHL1_HUMAN	UCHL1	Ubiquitin carboxyl-terminal hydrolase isozyme L1	1	QTIGNSCGTIGLIHAVANNQDK	QTIGNSC(UniMod:4)GTIGLIHAVANNQDK	3	QTIGNSC(UniMod:4)GTIGLIHAVANNQDK3	1733600	1463960	2469490	2270700	2442260	2021010	2654550	2196630	2309870	1852130	2287770	2375840
P09936	P09936	UCHL1_HUMAN	UCHL1	Ubiquitin carboxyl-terminal hydrolase isozyme L1	1	VDDKVNFHFILFNNVDGHLYELDGR	VDDKVNFHFILFNNVDGHLYELDGR	4	VDDKVNFHFILFNNVDGHLYELDGR4	97270.3	46452.9	2828740	2010460	1532110	1575620	1891780	1269480	1740150	1681230	2391310	1623260
P09936	P09936	UCHL1_HUMAN	UCHL1	Ubiquitin carboxyl-terminal hydrolase isozyme L1	1	VNFHFILFNNVDGHLYELDGR	VNFHFILFNNVDGHLYELDGR	3	VNFHFILFNNVDGHLYELDGR3			1019220	1621980	825414	1198100	657357	1191430	639283	862421	1069290	551264
P09936	P09936	UCHL1_HUMAN	UCHL1	Ubiquitin carboxyl-terminal hydrolase isozyme L1	1	VNFHFILFNNVDGHLYELDGR	VNFHFILFNNVDGHLYELDGR	4	VNFHFILFNNVDGHLYELDGR4			302828	624332	334547	529891	373716	524008	180235	204702	447794	747107
P15374	P15374	UCHL3_HUMAN	UCHL3	Ubiquitin carboxyl-terminal hydrolase isozyme L3	1	FLEESVSMSPEER	FLEESVSMSPEER	2	FLEESVSMSPEER2			3939970	3720330	3601780	3384100	3393460	3773730	4434010	4003580	4129950	4614500
P15374	P15374	UCHL3_HUMAN	UCHL3	Ubiquitin carboxyl-terminal hydrolase isozyme L3	1	FMERDPDELR	FMERDPDELR	2	FMERDPDELR2			99831.6	63412	48150.1	63981.4	94592.6	25077.7	106105	114217	119103	90725.3
P15374	P15374	UCHL3_HUMAN	UCHL3	Ubiquitin carboxyl-terminal hydrolase isozyme L3	1	FMERDPDELR	FMERDPDELR	3	FMERDPDELR3			1403770	649271	723077	700688	1162750	589871	894666	1197050	1176750	998513
P15374	P15374	UCHL3_HUMAN	UCHL3	Ubiquitin carboxyl-terminal hydrolase isozyme L3	1	KFLEESVSMSPEER	KFLEESVSMSPEER	2	KFLEESVSMSPEER2			493800	394395	398644	436133	410514	404771	487095	422602	444172	505360
P15374	P15374	UCHL3_HUMAN	UCHL3	Ubiquitin carboxyl-terminal hydrolase isozyme L3	1	KFLEESVSMSPEER	KFLEESVSMSPEER	3	KFLEESVSMSPEER3			1258980	1020820	1154860	1083380	1226920	1032930	1281990	1139410	1125140	1343070
P15374	P15374	UCHL3_HUMAN	UCHL3	Ubiquitin carboxyl-terminal hydrolase isozyme L3	1	KPFPINHGETSDETLLEDAIEVCK	KPFPINHGETSDETLLEDAIEVC(UniMod:4)K	3	KPFPINHGETSDETLLEDAIEVC(UniMod:4)K3			1972310	2133420	2265500	1737320	1719890	2007370	1943690	1968980	1892440	2807630
P15374	P15374	UCHL3_HUMAN	UCHL3	Ubiquitin carboxyl-terminal hydrolase isozyme L3	1	KPFPINHGETSDETLLEDAIEVCK	KPFPINHGETSDETLLEDAIEVC(UniMod:4)K	4	KPFPINHGETSDETLLEDAIEVC(UniMod:4)K4			8147160	9667410	9473810	8937960	7794370	8912340	10890500	8698310	9071790	12663900
P15374	P15374	UCHL3_HUMAN	UCHL3	Ubiquitin carboxyl-terminal hydrolase isozyme L3	1	MHFESGSTLK	MHFESGSTLK	1	MHFESGSTLK1			211398	215184	232616	219197	221413	193205	241481	227794	216514	237637
P15374	P15374	UCHL3_HUMAN	UCHL3	Ubiquitin carboxyl-terminal hydrolase isozyme L3	1	MHFESGSTLK	MHFESGSTLK	2	MHFESGSTLK2		62696.8	10543200	11136100	11076000	12524900	10728300	11205000	12334200	10858300	10785900	12434900
P15374	P15374	UCHL3_HUMAN	UCHL3	Ubiquitin carboxyl-terminal hydrolase isozyme L3	1	MHFESGSTLKK	MHFESGSTLKK	2	MHFESGSTLKK2			71836.9	134670	38071		168749		98092.2	110503	57721.5	161564
P15374	P15374	UCHL3_HUMAN	UCHL3	Ubiquitin carboxyl-terminal hydrolase isozyme L3	1	MHFESGSTLKK	MHFESGSTLKK	3	MHFESGSTLKK3			50137.1	10196.2	17726.6		33888.2		51477.8	11812.9	67499.2
P15374	P15374	UCHL3_HUMAN	UCHL3	Ubiquitin carboxyl-terminal hydrolase isozyme L3	1	PVCAVLLLFPITEK	PVC(UniMod:4)AVLLLFPITEK	2	PVC(UniMod:4)AVLLLFPITEK2	82226.7	88627.3	13054400	13021800	16136200	11949600	14903100	10500200	13506100	7371470	15996400	10997600
P15374	P15374	UCHL3_HUMAN	UCHL3	Ubiquitin carboxyl-terminal hydrolase isozyme L3	1	PVCAVLLLFPITEK	PVC(UniMod:4)AVLLLFPITEK	3	PVC(UniMod:4)AVLLLFPITEK3			14348.7	21591.4	16256.6	6910.73	4387.58	8306	4518.6		15259.1
P15374	P15374	UCHL3_HUMAN	UCHL3	Ubiquitin carboxyl-terminal hydrolase isozyme L3	1	QLGLHPNWQFVDVYGMDPELLSMVPR	QLGLHPNWQFVDVYGMDPELLSMVPR	3	QLGLHPNWQFVDVYGMDPELLSMVPR3			4264840	4745860	4656140	4522020	4382400	5056720	4969820	3658380	4885100	4829610
P15374	P15374	UCHL3_HUMAN	UCHL3	Ubiquitin carboxyl-terminal hydrolase isozyme L3	1	QTISNACGTIGLIHAIANNK	QTISNAC(UniMod:4)GTIGLIHAIANNK	2	QTISNAC(UniMod:4)GTIGLIHAIANNK2			225041	208712	180441	119410	266603	104641	116808		207922	231663
P15374	P15374	UCHL3_HUMAN	UCHL3	Ubiquitin carboxyl-terminal hydrolase isozyme L3	1	QTISNACGTIGLIHAIANNK	QTISNAC(UniMod:4)GTIGLIHAIANNK	3	QTISNAC(UniMod:4)GTIGLIHAIANNK3			87446.7	61758.8	57845.8	62940.2		58333.8	77289.6	45723.4	41900.6	47298.3
P15374	P15374	UCHL3_HUMAN	UCHL3	Ubiquitin carboxyl-terminal hydrolase isozyme L3	1	SQGQDVTSSVYFMK	SQGQDVTSSVYFMK	2	SQGQDVTSSVYFMK2		30599.2	11314600	10190600	12161100	11676500	13396600	10744300	13635600	12567900	11982500	12883700
P15374	P15374	UCHL3_HUMAN	UCHL3	Ubiquitin carboxyl-terminal hydrolase isozyme L3	1	TEEEEKIK	TEEEEKIK	2	TEEEEKIK2			167040		35975.5	72103.1	107575		64753.9	102347	119888
P15374	P15374	UCHL3_HUMAN	UCHL3	Ubiquitin carboxyl-terminal hydrolase isozyme L3	1	VDLHFIALVHVDGHLYELDGR	VDLHFIALVHVDGHLYELDGR	4	VDLHFIALVHVDGHLYELDGR4		74748.9	932614	1037630	720164	978168	722757	1083570	525113	468039	1314990	504990
P15374	P15374	UCHL3_HUMAN	UCHL3	Ubiquitin carboxyl-terminal hydrolase isozyme L3	1	VTHETSAHEGQTEAPSIDEK	VTHETSAHEGQTEAPSIDEK	2	VTHETSAHEGQTEAPSIDEK2			1784340	1858290	2208860	1646910	2069700	1884160	1921800	1894340	1862040	2198200
P15374	P15374	UCHL3_HUMAN	UCHL3	Ubiquitin carboxyl-terminal hydrolase isozyme L3	1	VTHETSAHEGQTEAPSIDEK	VTHETSAHEGQTEAPSIDEK	3	VTHETSAHEGQTEAPSIDEK3			2856190	2564310	3386690	2542270	3017130	3242120	2613060	3230640	2828470	3891040
P15374	P15374	UCHL3_HUMAN	UCHL3	Ubiquitin carboxyl-terminal hydrolase isozyme L3	1	VTHETSAHEGQTEAPSIDEK	VTHETSAHEGQTEAPSIDEK	4	VTHETSAHEGQTEAPSIDEK4			1069870	1171740	1375240	1048050	1334230	1367870	1156950	1340660	1185780	1688940
P15374	P15374	UCHL3_HUMAN	UCHL3	Ubiquitin carboxyl-terminal hydrolase isozyme L3	1	WLPLEANPEVTNQFLK	WLPLEANPEVTNQFLK	2	WLPLEANPEVTNQFLK2	52298.6	71942.7	27850900	27569200	28018100	28303500	22130900	23940800	31224000	22843400	23677500	31201500
P15374	P15374	UCHL3_HUMAN	UCHL3	Ubiquitin carboxyl-terminal hydrolase isozyme L3	1	YEVFRTEEEEK	YEVFRTEEEEK	3	YEVFRTEEEEK3			29811.3		22071.9		75766.7
P15374	P15374	UCHL3_HUMAN	UCHL3	Ubiquitin carboxyl-terminal hydrolase isozyme L3	1	YLENYDAIR	YLENYDAIR	2	YLENYDAIR2			18930100	17697300	18263700	18162300	19031700	18114600	20477300	18014600	18041900	21060800
Q9Y5K5	Q9Y5K5	UCHL5_HUMAN	UCHL5	Ubiquitin carboxyl-terminal hydrolase isozyme L5	1	EEDAFHFVSYVPVNGR	EEDAFHFVSYVPVNGR	2	EEDAFHFVSYVPVNGR2				54708.1		45248.9	78893.7	42237.3	82192.1			96047
Q9Y5K5	Q9Y5K5	UCHL5_HUMAN	UCHL5	Ubiquitin carboxyl-terminal hydrolase isozyme L5	1	EEDAFHFVSYVPVNGR	EEDAFHFVSYVPVNGR	3	EEDAFHFVSYVPVNGR3			416431	455754	292998	488907	512662	422337	493662	452292	348570	577585
Q9Y5K5	Q9Y5K5	UCHL5_HUMAN	UCHL5	Ubiquitin carboxyl-terminal hydrolase isozyme L5	1	EFSQSFDAAMK	EFSQSFDAAMK	2	EFSQSFDAAMK2			3246810	4519370	5313740	4759860	4918940	4324920	5193000	3578840	4455810	5001290
Q9Y5K5	Q9Y5K5	UCHL5_HUMAN	UCHL5	Ubiquitin carboxyl-terminal hydrolase isozyme L5	1	EGPIDLGACNQDDWISAVR	EGPIDLGAC(UniMod:4)NQDDWISAVR	2	EGPIDLGAC(UniMod:4)NQDDWISAVR2			1209680	2172150	1744190	1871590	2365410	1738900	1856720	1535600	1297840	1812770
Q9Y5K5	Q9Y5K5	UCHL5_HUMAN	UCHL5	Ubiquitin carboxyl-terminal hydrolase isozyme L5	1	EGPIDLGACNQDDWISAVRPVIEK	EGPIDLGAC(UniMod:4)NQDDWISAVRPVIEK	3	EGPIDLGAC(UniMod:4)NQDDWISAVRPVIEK3			1638960	1019900	1765030	1077550	1739070	890851	1499170	694329	1483930	1536500
Q9Y5K5	Q9Y5K5	UCHL5_HUMAN	UCHL5	Ubiquitin carboxyl-terminal hydrolase isozyme L5	1	FNLMAIVSDR	FNLMAIVSDR	2	FNLMAIVSDR2	54324	73901.8	11108200	9736710	13578900	11062900	9555900	8953360	11010000	9033910	9957300	9484050
Q9Y5K5	Q9Y5K5	UCHL5_HUMAN	UCHL5	Ubiquitin carboxyl-terminal hydrolase isozyme L5	1	FNLMAIVSDRK	FNLMAIVSDRK	2	FNLMAIVSDRK2			82553.1	57466.4			58841.4			85821.9
Q9Y5K5	Q9Y5K5	UCHL5_HUMAN	UCHL5	Ubiquitin carboxyl-terminal hydrolase isozyme L5	1	FNLMAIVSDRK	FNLMAIVSDRK	3	FNLMAIVSDRK3			87281.9	32549.6	29224.9	29453.3	56159	11209.9	36376.5	98672.4	54226.5	29903.9
Q9Y5K5	Q9Y5K5	UCHL5_HUMAN	UCHL5	Ubiquitin carboxyl-terminal hydrolase isozyme L5	1	GAQVEEIWSLEPENFEK	GAQVEEIWSLEPENFEK	2	GAQVEEIWSLEPENFEK2			5005320	6871800	6325010	5761550	7737650	6206190	7072340	6218790	5445310	5883210
Q9Y5K5	Q9Y5K5	UCHL5_HUMAN	UCHL5	Ubiquitin carboxyl-terminal hydrolase isozyme L5	1	GLALSNSDVIR	GLALSNSDVIR	2	GLALSNSDVIR2	94471.9	132250	13124000	12054700	14324700	12678400	13331100	12131400	14407500	11248100	12331300	14215000
Q9Y5K5	Q9Y5K5	UCHL5_HUMAN	UCHL5	Ubiquitin carboxyl-terminal hydrolase isozyme L5	1	KMIYEQK	KMIYEQK	2	KMIYEQK2			216430		132149	98085.6	149654	87109.4	80822.9	87523.3	147278	125894
Q9Y5K5	Q9Y5K5	UCHL5_HUMAN	UCHL5	Ubiquitin carboxyl-terminal hydrolase isozyme L5	1	LDTIFFAK	LDTIFFAK	1	LDTIFFAK1			116898			215444		221613	263235	141927	184832	308950
Q9Y5K5	Q9Y5K5	UCHL5_HUMAN	UCHL5	Ubiquitin carboxyl-terminal hydrolase isozyme L5	1	LDTIFFAK	LDTIFFAK	2	LDTIFFAK2			4731040	4720540	5258760	5878240	4965600	4957680	6435420	4525010	5783530	6847610
Q9Y5K5	Q9Y5K5	UCHL5_HUMAN	UCHL5	Ubiquitin carboxyl-terminal hydrolase isozyme L5	1	LYELDGLR	LYELDGLR	1	LYELDGLR1			93537.3	109521		68256.1	135530	144869	131616	118609	128420	39654
Q9Y5K5	Q9Y5K5	UCHL5_HUMAN	UCHL5	Ubiquitin carboxyl-terminal hydrolase isozyme L5	1	LYELDGLR	LYELDGLR	2	LYELDGLR2	34060.6	117070	14324300	13861600	17421500	11374100	15811500	13345600	14888600	9464930	14418000	13450000
Q9Y5K5	Q9Y5K5	UCHL5_HUMAN	UCHL5	Ubiquitin carboxyl-terminal hydrolase isozyme L5	1	NQMLIEEEVQK	NQMLIEEEVQK	1	NQMLIEEEVQK1			93244.1	101006	57433.2	96411.5	114036	70854.3	99972.6	72900.7	106598	60967
Q9Y5K5	Q9Y5K5	UCHL5_HUMAN	UCHL5	Ubiquitin carboxyl-terminal hydrolase isozyme L5	1	NQMLIEEEVQK	NQMLIEEEVQK	2	NQMLIEEEVQK2			4656160	4257460	4988730	4758360	4728720	3641750	5231190	3628410	4207850	5033380
Q9Y5K5	Q9Y5K5	UCHL5_HUMAN	UCHL5	Ubiquitin carboxyl-terminal hydrolase isozyme L5	1	QLAEEEPMDTDQGNSMLSAIQSEVAK	QLAEEEPMDTDQGNSMLSAIQSEVAK	2	QLAEEEPMDTDQGNSMLSAIQSEVAK2			914688	892210	1335110	876706	1167890	910833	1129010	832932	941012	998302
Q9Y5K5	Q9Y5K5	UCHL5_HUMAN	UCHL5	Ubiquitin carboxyl-terminal hydrolase isozyme L5	1	QLAEEEPMDTDQGNSMLSAIQSEVAK	QLAEEEPMDTDQGNSMLSAIQSEVAK	3	QLAEEEPMDTDQGNSMLSAIQSEVAK3			108709	159435	170926	103731	146342	159813	100390	95052.5	134720	134914
Q9Y5K5	Q9Y5K5	UCHL5_HUMAN	UCHL5	Ubiquitin carboxyl-terminal hydrolase isozyme L5	1	QQMFEFDTK	QQMFEFDTK	1	QQMFEFDTK1			178701	162021	199256	166260	191185	167648	174802	197124	182729	196637
Q9Y5K5	Q9Y5K5	UCHL5_HUMAN	UCHL5	Ubiquitin carboxyl-terminal hydrolase isozyme L5	1	QQMFEFDTK	QQMFEFDTK	2	QQMFEFDTK2			967867	840698	993053	809563	856398	817180	960503	794994	953761	943203
Q9Y5K5	Q9Y5K5	UCHL5_HUMAN	UCHL5	Ubiquitin carboxyl-terminal hydrolase isozyme L5	1	QVHNSFAR	QVHNSFAR	2	QVHNSFAR2			2494190	2263920	2046840	2480810	1664890	1142800	1943760	1384640	2227720	1952560
Q9Y5K5	Q9Y5K5	UCHL5_HUMAN	UCHL5	Ubiquitin carboxyl-terminal hydrolase isozyme L5	1	TLAEHQQLIPLVEK	TLAEHQQLIPLVEK	2	TLAEHQQLIPLVEK2			1905640	2803410	2639260	2411910	2910410	2424490	2871060	1904830	2646140	2957860
Q9Y5K5	Q9Y5K5	UCHL5_HUMAN	UCHL5	Ubiquitin carboxyl-terminal hydrolase isozyme L5	1	TLAEHQQLIPLVEK	TLAEHQQLIPLVEK	3	TLAEHQQLIPLVEK3			923314	847914	902320	927043	738875	703574	927154	620069	995442	1122290
Q9Y5K5	Q9Y5K5	UCHL5_HUMAN	UCHL5	Ubiquitin carboxyl-terminal hydrolase isozyme L5	1	TSAKEEDAFHFVSYVPVNGR	TSAKEEDAFHFVSYVPVNGR	3	TSAKEEDAFHFVSYVPVNGR3			760471	661087	559246	479150	873475	390510	703811	691558	664246	703488
Q9Y5K5	Q9Y5K5	UCHL5_HUMAN	UCHL5	Ubiquitin carboxyl-terminal hydrolase isozyme L5	1	TSAKEEDAFHFVSYVPVNGR	TSAKEEDAFHFVSYVPVNGR	4	TSAKEEDAFHFVSYVPVNGR4			632194	466099	398718	394273	680906	310313	537631	529401	543050	554308
Q9Y5K5	Q9Y5K5	UCHL5_HUMAN	UCHL5	Ubiquitin carboxyl-terminal hydrolase isozyme L5	1	WQPGEEPAGSVVQDSR	WQPGEEPAGSVVQDSR	2	WQPGEEPAGSVVQDSR2			18066000	18402500	21467500	18869600	21976600	18173800	21600200	15010900	16973200	20348500
Q9Y5K5	Q9Y5K5	UCHL5_HUMAN	UCHL5	Ubiquitin carboxyl-terminal hydrolase isozyme L5	1	YKIENIR	YKIENIR	2	YKIENIR2			2222400	1419770	1236340	1205580	2019730	1207320	1686780	1152600	1841660	1641390
Q9Y5K5	Q9Y5K5	UCHL5_HUMAN	UCHL5	Ubiquitin carboxyl-terminal hydrolase isozyme L5	1	YSEGEIR	YSEGEIR	1	YSEGEIR1			79906.3	101357	84726.2	83840.3	96667.9	85050.7	105273	65888.6	88780	105163
Q9Y5K5	Q9Y5K5	UCHL5_HUMAN	UCHL5	Ubiquitin carboxyl-terminal hydrolase isozyme L5	1	YSEGEIR	YSEGEIR	2	YSEGEIR2	33654		5572570	4893540	5732980	5578850	5513420	5336450	5964160	4384710	5822880	5965660
O94782	O94782	UBP1_HUMAN	USP1	Ubiquitin carboxyl-terminal hydrolase 1	1	INTPLLTPLK	INTPLLTPLK	2	INTPLLTPLK2			54588.4	49658.6	51874.6	53426.4	35586.8	41739.7	60852	51134.9	52665.4	54695.2
O94782	O94782	UBP1_HUMAN	USP1	Ubiquitin carboxyl-terminal hydrolase 1	1	WAISQFASVER	WAISQFASVER	2	WAISQFASVER2			33559.9	34826.4	13269.7	39998	41947	45427.7	56097.2	43612.1	36697.5	46054.4
O94782	O94782	UBP1_HUMAN	USP1	Ubiquitin carboxyl-terminal hydrolase 1	1	WLLFDDSEVK	WLLFDDSEVK	2	WLLFDDSEVK2				16652.8	13270.7		19878.2	5028.98		16542		18361
O94782	O94782	UBP1_HUMAN	USP1	Ubiquitin carboxyl-terminal hydrolase 1	1	YTDELATQPR	YTDELATQPR	2	YTDELATQPR2			48727		25181.3	27972.7	55845		44320.7	42911.3	21228.7	31508.4
O75604	O75604	UBP2_HUMAN	USP2	Ubiquitin carboxyl-terminal hydrolase 2	1	IGDLFVGQLK	IGDLFVGQLK	2	IGDLFVGQLK2			24809.8	39773.9	36956.5	28026.1	37774.6	26632	22474.5	24267.9	17895.5	27613.7
O75604	O75604	UBP2_HUMAN	USP2	Ubiquitin carboxyl-terminal hydrolase 2	1	LTTFVNFPLR	LTTFVNFPLR	2	LTTFVNFPLR2			24783.1	35290.9	25589.8	23056.9	40064.8	31532.3	24127.4	15688.5	34610.2	44844.8
Q9Y6I4	Q9Y6I4	UBP3_HUMAN	USP3	Ubiquitin carboxyl-terminal hydrolase 3	1	EHLQNLENSAFTADR	EHLQNLENSAFTADR	2	EHLQNLENSAFTADR2			17841.4		19590.7	24360.3	17324.3	25355.5	12765.3	8111.77	14128	11966
Q9Y6I4	Q9Y6I4	UBP3_HUMAN	USP3	Ubiquitin carboxyl-terminal hydrolase 3	1	ELPAVELR	ELPAVELR	2	ELPAVELR2			195732	221749	216069	220039	245639	213107	213021	131508	195159	209272
Q9Y6I4	Q9Y6I4	UBP3_HUMAN	USP3	Ubiquitin carboxyl-terminal hydrolase 3	1	GYQQQDAHEFMR	GYQQQDAHEFMR	2	GYQQQDAHEFMR2			8883.58	14271.3	7080.67	20097.3	4033.38		8505.26	14655.2	15169.3	13791.3
Q9Y6I4	Q9Y6I4	UBP3_HUMAN	USP3	Ubiquitin carboxyl-terminal hydrolase 3	1	KFDPFLDLSLDIPSQFR	KFDPFLDLSLDIPSQFR	3	KFDPFLDLSLDIPSQFR3			93995.1	77126.6	108020	79810.5	60996.5	76631.3	89535.2	51623	115994	100059
Q9Y6I4	Q9Y6I4	UBP3_HUMAN	USP3	Ubiquitin carboxyl-terminal hydrolase 3	1	SAILQENSTLSASNK	SAILQENSTLSASNK	2	SAILQENSTLSASNK2			54524.8	60492.1	57481.6	46454.4	56051	51185.9	69967	31381	38000.3	58131.9
Q9Y6I4	Q9Y6I4	UBP3_HUMAN	USP3	Ubiquitin carboxyl-terminal hydrolase 3	1	VLCLHLK	VLC(UniMod:4)LHLK	2	VLC(UniMod:4)LHLK2			105107	93033.5	131460	82569	95949.2	51362.2	92984.3	46511.9	114112	101766
Q13107	Q13107	UBP4_HUMAN	USP4	Ubiquitin carboxyl-terminal hydrolase 4	1	ADTIATIEK	ADTIATIEK	1	ADTIATIEK1			362078	368265	402189	366974	362925	338041	435365	367562	383176	424671
Q13107	Q13107	UBP4_HUMAN	USP4	Ubiquitin carboxyl-terminal hydrolase 4	1	ADTIATIEK	ADTIATIEK	2	ADTIATIEK2			569611	532905	509837	535279	536652	561304	644914	572212	671934	712704
Q13107	Q13107	UBP4_HUMAN	USP4	Ubiquitin carboxyl-terminal hydrolase 4	1	DAHVAPR	DAHVAPR	2	DAHVAPR2			450735	2579620	114133	175121	192076	282065	2400690	171809	1472660	207378
Q13107	Q13107	UBP4_HUMAN	USP4	Ubiquitin carboxyl-terminal hydrolase 4	1	DANGRPDAVVAK	DANGRPDAVVAK	2	DANGRPDAVVAK2			647577	500916	484862	562817	607791	590593	595032	617657	523125	697525
Q13107	Q13107	UBP4_HUMAN	USP4	Ubiquitin carboxyl-terminal hydrolase 4	1	DCIELFTTMETLGEHDPWYCPNCK	DC(UniMod:4)IELFTTMETLGEHDPWYC(UniMod:4)PNC(UniMod:4)K	3	DC(UniMod:4)IELFTTMETLGEHDPWYC(UniMod:4)PNC(UniMod:4)K3			104292		42573		77421.8		53486.2	50566.3
Q13107	Q13107	UBP4_HUMAN	USP4	Ubiquitin carboxyl-terminal hydrolase 4	1	DEYEAEINR	DEYEAEINR	2	DEYEAEINR2			1181400	1086600	1295560	973631	1101560	1018470	1176980	1238190	1005230	1069980
Q13107	Q13107	UBP4_HUMAN	USP4	Ubiquitin carboxyl-terminal hydrolase 4	1	DKLDTVVEFPIR	DKLDTVVEFPIR	2	DKLDTVVEFPIR2			6857740	7406000	5700280	5678400	7517010	6487750	5842150	6756340	5767050	6931010
Q13107	Q13107	UBP4_HUMAN	USP4	Ubiquitin carboxyl-terminal hydrolase 4	1	DKLDTVVEFPIR	DKLDTVVEFPIR	3	DKLDTVVEFPIR3			304596	353053	244896	237135	288664	333241	283592	302239	239552	297156
Q13107	Q13107	UBP4_HUMAN	USP4	Ubiquitin carboxyl-terminal hydrolase 4	1	DNPLGMK	DNPLGMK	1	DNPLGMK1			810038	864316	879913	815045	977700	866077	1035940	852964	927974	969541
Q13107	Q13107	UBP4_HUMAN	USP4	Ubiquitin carboxyl-terminal hydrolase 4	1	DNPLGMK	DNPLGMK	2	DNPLGMK2			972238	1021740	476108	1030110	1002510	973299	1110530	976955	980752	1112100
Q13107	Q13107	UBP4_HUMAN	USP4	Ubiquitin carboxyl-terminal hydrolase 4	1	EAWENHR	EAWENHR	2	EAWENHR2			1416940	712330	1257670	613693	1290210	846704	1023250	1214280	806068	1129110
Q13107	Q13107	UBP4_HUMAN	USP4	Ubiquitin carboxyl-terminal hydrolase 4	1	EHLIDELDYVLVPTEAWNK	EHLIDELDYVLVPTEAWNK	3	EHLIDELDYVLVPTEAWNK3			704201	782301	728548	754450	707241	849584	753928	831800	615945	767594
Q13107	Q13107	UBP4_HUMAN	USP4	Ubiquitin carboxyl-terminal hydrolase 4	1	EQLSETEGSGEDEPGNDPSETTQK	EQLSETEGSGEDEPGNDPSETTQK	2	EQLSETEGSGEDEPGNDPSETTQK2			148765	166694	164698	138922	162195	162992	175987	137512	183161	209811
Q13107	Q13107	UBP4_HUMAN	USP4	Ubiquitin carboxyl-terminal hydrolase 4	1	ERPDAETQK	ERPDAETQK	2	ERPDAETQK2				64093.3					59721		65502.8
Q13107	Q13107	UBP4_HUMAN	USP4	Ubiquitin carboxyl-terminal hydrolase 4	1	FAPQFSGYQQQDSQELLAFLLDGLHEDLNR	FAPQFSGYQQQDSQELLAFLLDGLHEDLNR	3	FAPQFSGYQQQDSQELLAFLLDGLHEDLNR3			6337430			6348960			4897340	6152690	4669670
Q13107	Q13107	UBP4_HUMAN	USP4	Ubiquitin carboxyl-terminal hydrolase 4	1	FDLWSLPK	FDLWSLPK	2	FDLWSLPK2			557922	695785	592972	706874	611588	587219	728874	755770	615423	703924
Q13107	Q13107	UBP4_HUMAN	USP4	Ubiquitin carboxyl-terminal hydrolase 4	1	GAQWYLIDSR	GAQWYLIDSR	2	GAQWYLIDSR2		27028.7	2861130	2129750	2182610	1904560	2755990	1775990	2441520	2133410	2374630	2494480
Q13107	Q13107	UBP4_HUMAN	USP4	Ubiquitin carboxyl-terminal hydrolase 4	1	GEIAEAYAELIK	GEIAEAYAELIK	2	GEIAEAYAELIK2			1034060	903951	900732	874564	1056620	1010280	1107190	959545	912088	1283760
Q13107	Q13107	UBP4_HUMAN	USP4	Ubiquitin carboxyl-terminal hydrolase 4	1	GLNMSEFVCNLSAR	GLNMSEFVC(UniMod:4)NLSAR	2	GLNMSEFVC(UniMod:4)NLSAR2			4195330	4415700	3160680	3712390	3661490	3935520	4452650	3297380	3590250	4070950
Q13107	Q13107	UBP4_HUMAN	USP4	Ubiquitin carboxyl-terminal hydrolase 4	1	HVSMLQPQK	HVSMLQPQK	1	HVSMLQPQK1			101712	161290	113192	129282	107218	105875	164778	21469	134593	170621
Q13107	Q13107	UBP4_HUMAN	USP4	Ubiquitin carboxyl-terminal hydrolase 4	1	HVSMLQPQK	HVSMLQPQK	2	HVSMLQPQK2			2598780	2861800	2449600	2469400	2064490	2404310	2189080	2441370	2203220	2731520
Q13107	Q13107	UBP4_HUMAN	USP4	Ubiquitin carboxyl-terminal hydrolase 4	1	IFQMDEGLNHIMPR	IFQMDEGLNHIMPR	2	IFQMDEGLNHIMPR2			283631	311145	272310	299797	241708	245508	375052	301642	303591	291654
Q13107	Q13107	UBP4_HUMAN	USP4	Ubiquitin carboxyl-terminal hydrolase 4	1	IFQMDEGLNHIMPR	IFQMDEGLNHIMPR	3	IFQMDEGLNHIMPR3			2456900	2499010	2150230	2617420	2396340	2149180	2786460	2560690	2688810	2558290
Q13107	Q13107	UBP4_HUMAN	USP4	Ubiquitin carboxyl-terminal hydrolase 4	1	IKGQPCPK	IKGQPC(UniMod:4)PK	2	IKGQPC(UniMod:4)PK2			35452	19293.1	31141.7	45919	32755.8	14370.4	79700.4	105474	61333.7	87964.2
Q13107	Q13107	UBP4_HUMAN	USP4	Ubiquitin carboxyl-terminal hydrolase 4	1	ILVVHLK	ILVVHLK	2	ILVVHLK2		21383.8	5472520	4641200	5730180	4699430	5605510	4254290	4810240	3519600	5720690	4865920
Q13107	Q13107	UBP4_HUMAN	USP4	Ubiquitin carboxyl-terminal hydrolase 4	1	KFDLWSLPK	KFDLWSLPK	2	KFDLWSLPK2			1171290	1159600	1086450	1046270	1334170	1102430	1311900	1102130	1340070	910257
Q13107	Q13107	UBP4_HUMAN	USP4	Ubiquitin carboxyl-terminal hydrolase 4	1	KLFNIPAER	KLFNIPAER	2	KLFNIPAER2			2561860	2082090	1749230	2077430	2249150	1917400	2164120	2164910	2314780	2153870
Q13107	Q13107	UBP4_HUMAN	USP4	Ubiquitin carboxyl-terminal hydrolase 4	1	KPYLELK	KPYLELK	2	KPYLELK2			1348030	1361890	1194470	1157000	1245770	1341860	1263070	1140670	1176780	1199410
Q13107	Q13107	UBP4_HUMAN	USP4	Ubiquitin carboxyl-terminal hydrolase 4	1	KTTVALR	KTTVALR	2	KTTVALR2			463364	362097	50148.5		160860	175521	221756	395638	447687	516589
Q13107	Q13107	UBP4_HUMAN	USP4	Ubiquitin carboxyl-terminal hydrolase 4	1	KVVEHGLFVK	KVVEHGLFVK	2	KVVEHGLFVK2			552056	205901	425527	53256.7	29940.6	388539	323592	47254.7	436550	414820
Q13107	Q13107	UBP4_HUMAN	USP4	Ubiquitin carboxyl-terminal hydrolase 4	1	KVVEHGLFVK	KVVEHGLFVK	3	KVVEHGLFVK3			154042	102590	81010.1	99850.9	118751	44758.3	123830	134873	86624.5	135971
Q13107	Q13107	UBP4_HUMAN	USP4	Ubiquitin carboxyl-terminal hydrolase 4	1	LCENSDPTNVLSCHFSK	LC(UniMod:4)ENSDPTNVLSC(UniMod:4)HFSK	2	LC(UniMod:4)ENSDPTNVLSC(UniMod:4)HFSK2			680176	622621	673613	535148	790176	570483	903953	698620	708237	799822
Q13107	Q13107	UBP4_HUMAN	USP4	Ubiquitin carboxyl-terminal hydrolase 4	1	LCENSDPTNVLSCHFSK	LC(UniMod:4)ENSDPTNVLSC(UniMod:4)HFSK	3	LC(UniMod:4)ENSDPTNVLSC(UniMod:4)HFSK3			1436660	1133860	1360970	1162490	1628510	1091580	1745890	1591670	1590680	1703000
Q13107	Q13107	UBP4_HUMAN	USP4	Ubiquitin carboxyl-terminal hydrolase 4	1	LDNTVQDAGLYQGQVLVIEPQNEDGTWPR	LDNTVQDAGLYQGQVLVIEPQNEDGTWPR	2	LDNTVQDAGLYQGQVLVIEPQNEDGTWPR2			859936	1512860	1637760	1271890	1144710	1931200	893579	1568020	1300050	1179790
Q13107	Q13107	UBP4_HUMAN	USP4	Ubiquitin carboxyl-terminal hydrolase 4	1	LDNTVQDAGLYQGQVLVIEPQNEDGTWPR	LDNTVQDAGLYQGQVLVIEPQNEDGTWPR	3	LDNTVQDAGLYQGQVLVIEPQNEDGTWPR3			1569430	1453200	1373290	1405810	1578020	1630100	1475770	1649410	1274420	1548700
Q13107	Q13107	UBP4_HUMAN	USP4	Ubiquitin carboxyl-terminal hydrolase 4	1	LDTVVEFPIR	LDTVVEFPIR	2	LDTVVEFPIR2			1133200	1205700	1149980	896530	1071770	1167840	1276770	1050360	1103600	1179200
Q13107	Q13107	UBP4_HUMAN	USP4	Ubiquitin carboxyl-terminal hydrolase 4	1	LFNIPAER	LFNIPAER	2	LFNIPAER2			3162890	3199880	3170010	3261850	3208150	3080220	3791070	3378390	3341340	3734100
Q13107	Q13107	UBP4_HUMAN	USP4	Ubiquitin carboxyl-terminal hydrolase 4	1	LFTFSLVNSYGTADINSLAADGK	LFTFSLVNSYGTADINSLAADGK	2	LFTFSLVNSYGTADINSLAADGK2			1792920	644378	474966	597252	965544	626591	732639	1550450		414985
Q13107	Q13107	UBP4_HUMAN	USP4	Ubiquitin carboxyl-terminal hydrolase 4	1	LLNWYGCVEGQQPIVR	LLNWYGC(UniMod:4)VEGQQPIVR	2	LLNWYGC(UniMod:4)VEGQQPIVR2			5072580	5020150	4788420	5366210	5902150	4590050	6755180	4707650	5531500	5707180
Q13107	Q13107	UBP4_HUMAN	USP4	Ubiquitin carboxyl-terminal hydrolase 4	1	LRNDSVIVDTFHGLFK	LRNDSVIVDTFHGLFK	3	LRNDSVIVDTFHGLFK3			453422	168887	150007	179206	402572	234901	306580	399552	397438	362124
Q13107	Q13107	UBP4_HUMAN	USP4	Ubiquitin carboxyl-terminal hydrolase 4	1	LRNDSVIVDTFHGLFK	LRNDSVIVDTFHGLFK	4	LRNDSVIVDTFHGLFK4		2219.67	1101220	584266	713514	568419	900747	536531	717232	913433	794433	851238
Q13107	Q13107	UBP4_HUMAN	USP4	Ubiquitin carboxyl-terminal hydrolase 4	1	LSGIAAENMVVADVYNHR	LSGIAAENMVVADVYNHR	3	LSGIAAENMVVADVYNHR3			1195430	1072470	912970	1003590	1067560	1058120	1170940	1013420	1030770	1211180
Q13107	Q13107	UBP4_HUMAN	USP4	Ubiquitin carboxyl-terminal hydrolase 4	1	LTLESLYQAVCDR	LTLESLYQAVC(UniMod:4)DR	2	LTLESLYQAVC(UniMod:4)DR2			4211360	4402130	5448590	5145800	4695620	5501410	6548420	4635330	5885960	6408540
Q13107	Q13107	UBP4_HUMAN	USP4	Ubiquitin carboxyl-terminal hydrolase 4	1	LYYDEQESEAYEK	LYYDEQESEAYEK	2	LYYDEQESEAYEK2			2976440	3006060	2970150	2325110	3114620	2975970	3417060	3070240	3010240	3081990
Q13107	Q13107	UBP4_HUMAN	USP4	Ubiquitin carboxyl-terminal hydrolase 4	1	NFTTSPK	NFTTSPK	1	NFTTSPK1			112568	118444	129415	112015	148701	129764	114744	131828	159820	169802
Q13107	Q13107	UBP4_HUMAN	USP4	Ubiquitin carboxyl-terminal hydrolase 4	1	NFTTSPK	NFTTSPK	2	NFTTSPK2			428863	323017	503550	670259	629652	479676	251629	575661	320797	539230
Q13107	Q13107	UBP4_HUMAN	USP4	Ubiquitin carboxyl-terminal hydrolase 4	1	NSCEGEDEEEMEHQEEGK	NSC(UniMod:4)EGEDEEEMEHQEEGK	2	NSC(UniMod:4)EGEDEEEMEHQEEGK2			31455.8	20332.8	23728.7	41108.2	49852.5	26058	32373.5	49166.1	25568.3	48425.3
Q13107	Q13107	UBP4_HUMAN	USP4	Ubiquitin carboxyl-terminal hydrolase 4	1	NSCEGEDEEEMEHQEEGK	NSC(UniMod:4)EGEDEEEMEHQEEGK	3	NSC(UniMod:4)EGEDEEEMEHQEEGK3			62254.5	53694.6	46406.9	38430.9	74271.1	61870.4	48393.7	50183.9	51981.4	71061.3
Q13107	Q13107	UBP4_HUMAN	USP4	Ubiquitin carboxyl-terminal hydrolase 4	1	PDAVVAK	PDAVVAK	1	PDAVVAK1				41915.8	9208.13		14483	13164.7	69454.8		21439.7
Q13107	Q13107	UBP4_HUMAN	USP4	Ubiquitin carboxyl-terminal hydrolase 4	1	PSSTSSASALYGQPLLLSVPK	PSSTSSASALYGQPLLLSVPK	2	PSSTSSASALYGQPLLLSVPK2			80073.1	257817	106303	254223	121844	106451	165166	67547.9	256408	222160
Q13107	Q13107	UBP4_HUMAN	USP4	Ubiquitin carboxyl-terminal hydrolase 4	1	PYVYDLIAVSNHYGAMGVGHYTAYAK	PYVYDLIAVSNHYGAMGVGHYTAYAK	4	PYVYDLIAVSNHYGAMGVGHYTAYAK4			124281	160544	38493.8	42843	54767.7	100121	24011.9	47387.8	27532.1	27593.2
Q13107	Q13107	UBP4_HUMAN	USP4	Ubiquitin carboxyl-terminal hydrolase 4	1	RDDEFYK	RDDEFYK	2	RDDEFYK2			2475950	2342580	2345400	2211910	2439460	2340330	2470100	2328540	1099550	2531300
Q13107	Q13107	UBP4_HUMAN	USP4	Ubiquitin carboxyl-terminal hydrolase 4	1	RLYYDEQESEAYEK	RLYYDEQESEAYEK	2	RLYYDEQESEAYEK2			148978	113073	140643	75567.1	136637	82779.7	130742	136032	122467	114220
Q13107	Q13107	UBP4_HUMAN	USP4	Ubiquitin carboxyl-terminal hydrolase 4	1	RLYYDEQESEAYEK	RLYYDEQESEAYEK	3	RLYYDEQESEAYEK3			254299	170090	207319	172902	250674	121410	208364	232626	223779	165730
Q13107	Q13107	UBP4_HUMAN	USP4	Ubiquitin carboxyl-terminal hydrolase 4	1	SELGPLMR	SELGPLMR	2	SELGPLMR2			5792520	5203330	5740860	6201100	5865400	5502900	6548700	5660860	5758320	6180840
Q13107	Q13107	UBP4_HUMAN	USP4	Ubiquitin carboxyl-terminal hydrolase 4	1	SRPSSTSSASALYGQPLLLSVPK	SRPSSTSSASALYGQPLLLSVPK	3	SRPSSTSSASALYGQPLLLSVPK3			2680470	1807090	1558660	1386470	1685190	3045730	2641510	2406240	3224910	3752230
Q13107	Q13107	UBP4_HUMAN	USP4	Ubiquitin carboxyl-terminal hydrolase 4	1	STLAMDWDSETR	STLAMDWDSETR	2	STLAMDWDSETR2			5884550	5211760	6788050	6063750	5914900	5947980	6871600	6281390	5621720	6775370
Q13107	Q13107	UBP4_HUMAN	USP4	Ubiquitin carboxyl-terminal hydrolase 4	1	STLAMDWDSETRR	STLAMDWDSETRR	2	STLAMDWDSETRR2			53413.6	14237.2		40327.6	46072.4		43176.2	48715.3	38941.9	28016.7
Q13107	Q13107	UBP4_HUMAN	USP4	Ubiquitin carboxyl-terminal hydrolase 4	1	STLAMDWDSETRR	STLAMDWDSETRR	3	STLAMDWDSETRR3			423056	217855	280321	229798	362335	136297	256982	273747	258924	275771
Q13107	Q13107	UBP4_HUMAN	USP4	Ubiquitin carboxyl-terminal hydrolase 4	1	TPSLSSSGSSDGGTR	TPSLSSSGSSDGGTR	2	TPSLSSSGSSDGGTR2			313176	391140	314394	278868	342714	277090	359650	294455	354509	263730
Q13107	Q13107	UBP4_HUMAN	USP4	Ubiquitin carboxyl-terminal hydrolase 4	1	VEVYLLELK	VEVYLLELK	2	VEVYLLELK2	24703.1	25214.7	3965860	3437280	3326390	3568420	3746180	4298710	3775180	3929010	3992100	4005390
Q13107	Q13107	UBP4_HUMAN	USP4	Ubiquitin carboxyl-terminal hydrolase 4	1	VMEVFLVPADPHCR	VMEVFLVPADPHC(UniMod:4)R	2	VMEVFLVPADPHC(UniMod:4)R2			282419	326068	339111	378729	304466	344343	414770	353581	333855	391793
Q13107	Q13107	UBP4_HUMAN	USP4	Ubiquitin carboxyl-terminal hydrolase 4	1	VMEVFLVPADPHCR	VMEVFLVPADPHC(UniMod:4)R	3	VMEVFLVPADPHC(UniMod:4)R3			1695010	1647870	1912820	1927870	1705870	1661830	2000470	1953800	1694190	1948110
Q13107	Q13107	UBP4_HUMAN	USP4	Ubiquitin carboxyl-terminal hydrolase 4	1	VMEVFLVPADPHCRPTQYR	VMEVFLVPADPHC(UniMod:4)RPTQYR	3	VMEVFLVPADPHC(UniMod:4)RPTQYR3	22011.8		2459010	2006960	2069750	2040640	2588600	1893130	2381320	2215640	2458660	2340900
Q13107	Q13107	UBP4_HUMAN	USP4	Ubiquitin carboxyl-terminal hydrolase 4	1	VMEVFLVPADPHCRPTQYR	VMEVFLVPADPHC(UniMod:4)RPTQYR	4	VMEVFLVPADPHC(UniMod:4)RPTQYR4		15242.8	5573750	4441080	4373680	4478740	5332780	4303470	4976130	5069920	5472430	5057790
Q13107	Q13107	UBP4_HUMAN	USP4	Ubiquitin carboxyl-terminal hydrolase 4	1	VSVTFDPFCYLTLPLPLK	VSVTFDPFC(UniMod:4)YLTLPLPLK	2	VSVTFDPFC(UniMod:4)YLTLPLPLK2			271479	170642	433200	1746440	3148240	237464	2764910	195545	1461060	804581
Q13107	Q13107	UBP4_HUMAN	USP4	Ubiquitin carboxyl-terminal hydrolase 4	1	VSVTFDPFCYLTLPLPLKK	VSVTFDPFC(UniMod:4)YLTLPLPLKK	3	VSVTFDPFC(UniMod:4)YLTLPLPLKK3			136588	185131	80686.7	97020.7	180238	90486	77789.8	149122	128170	91108.8
Q13107	Q13107	UBP4_HUMAN	USP4	Ubiquitin carboxyl-terminal hydrolase 4	1	VTVPLMGAVSDLCEALSR	VTVPLMGAVSDLC(UniMod:4)EALSR	2	VTVPLMGAVSDLC(UniMod:4)EALSR2			5358750	4627890	5166650	5036440	5252630	5058850	5637550	4339230	5420350	5517790
Q13107	Q13107	UBP4_HUMAN	USP4	Ubiquitin carboxyl-terminal hydrolase 4	1	VVEHGLFVK	VVEHGLFVK	2	VVEHGLFVK2			748927	735240	759723	808757	781310	719892	897326	812530	745860	791720
Q13107	Q13107	UBP4_HUMAN	USP4	Ubiquitin carboxyl-terminal hydrolase 4	1	WYYFDDSNVSLASEDQIVTK	WYYFDDSNVSLASEDQIVTK	2	WYYFDDSNVSLASEDQIVTK2			859266	757647	610755	851154	1168410	915739	1274930	1133860	956991	1063010
Q13107	Q13107	UBP4_HUMAN	USP4	Ubiquitin carboxyl-terminal hydrolase 4	1	YMSNTYEQLSK	YMSNTYEQLSK	1	YMSNTYEQLSK1			17262.9	45711.1	62069.3	33254.9	44844.2	53278.8	35978.5	21146.8	52614.1	50831.8
Q13107	Q13107	UBP4_HUMAN	USP4	Ubiquitin carboxyl-terminal hydrolase 4	1	YMSNTYEQLSK	YMSNTYEQLSK	2	YMSNTYEQLSK2			537918	521992	497978	521945	475664	510476	599425	589198	598887	606190
P45974	P45974	UBP5_HUMAN	USP5	Ubiquitin carboxyl-terminal hydrolase 5	1	AELSEEALLSVLPTIR	AELSEEALLSVLPTIR	2	AELSEEALLSVLPTIR2			24654	8303.93	16616.3	16304.2	34218.6	20205	23429.4	21313.5	9201.47	36967
P45974	P45974	UBP5_HUMAN	USP5	Ubiquitin carboxyl-terminal hydrolase 5	1	AQVPFSSCLEAYGAPEQVDDFWSTALQAK	AQVPFSSC(UniMod:4)LEAYGAPEQVDDFWSTALQAK	2	AQVPFSSC(UniMod:4)LEAYGAPEQVDDFWSTALQAK2			4240820	2143430	2499070	2002410	4175330	2213980	3024470	4509310	3336290	3400480
P45974	P45974	UBP5_HUMAN	USP5	Ubiquitin carboxyl-terminal hydrolase 5	1	AQVPFSSCLEAYGAPEQVDDFWSTALQAK	AQVPFSSC(UniMod:4)LEAYGAPEQVDDFWSTALQAK	3	AQVPFSSC(UniMod:4)LEAYGAPEQVDDFWSTALQAK3			2223170	988849	954194	1153660	2103420	1331510	1407790	1957310	1773820	1559140
P45974	P45974	UBP5_HUMAN	USP5	Ubiquitin carboxyl-terminal hydrolase 5	1	AQVPFSSCLEAYGAPEQVDDFWSTALQAK	AQVPFSSC(UniMod:4)LEAYGAPEQVDDFWSTALQAK	4	AQVPFSSC(UniMod:4)LEAYGAPEQVDDFWSTALQAK4			77718.2	24895.7	23143.6	21753.3	62849.2	38713.6	67085	96769.8	68296.4	72381.9
P45974	P45974	UBP5_HUMAN	USP5	Ubiquitin carboxyl-terminal hydrolase 5	1	ATNNSLER	ATNNSLER	1	ATNNSLER1				11417.5					9768.6		8721.29
P45974	P45974	UBP5_HUMAN	USP5	Ubiquitin carboxyl-terminal hydrolase 5	1	ATNNSLER	ATNNSLER	2	ATNNSLER2				7110200	131487	645646	385165	683132	10491900	429955	6885330	684926
P45974	P45974	UBP5_HUMAN	USP5	Ubiquitin carboxyl-terminal hydrolase 5	1	AVDWIFSHIDDLDAEAAMDISEGR	AVDWIFSHIDDLDAEAAMDISEGR	2	AVDWIFSHIDDLDAEAAMDISEGR2			1844920	2564900	2820810	2503220	2287870	2589860	2911870	2401900	3151110	2867810
P45974	P45974	UBP5_HUMAN	USP5	Ubiquitin carboxyl-terminal hydrolase 5	1	AVDWIFSHIDDLDAEAAMDISEGR	AVDWIFSHIDDLDAEAAMDISEGR	3	AVDWIFSHIDDLDAEAAMDISEGR3	49677.2	724635	23387300	25468000	24751400	25174800	25224900	23637300	27916700	24662400	26835200	28336500
P45974	P45974	UBP5_HUMAN	USP5	Ubiquitin carboxyl-terminal hydrolase 5	1	AVDWIFSHIDDLDAEAAMDISEGR	AVDWIFSHIDDLDAEAAMDISEGR	4	AVDWIFSHIDDLDAEAAMDISEGR4			245639	229945	283704	270705	208119	249245	307173	288366	293157	320640
P45974	P45974	UBP5_HUMAN	USP5	Ubiquitin carboxyl-terminal hydrolase 5	1	DECAFSFDTPESEGGLYICMNTFLGFGK	DEC(UniMod:4)AFSFDTPESEGGLYIC(UniMod:4)MNTFLGFGK	2	DEC(UniMod:4)AFSFDTPESEGGLYIC(UniMod:4)MNTFLGFGK2	652970		889563		587378	1158910	1390740	762013	1511150	884851	2074960	932016
P45974	P45974	UBP5_HUMAN	USP5	Ubiquitin carboxyl-terminal hydrolase 5	1	DECAFSFDTPESEGGLYICMNTFLGFGK	DEC(UniMod:4)AFSFDTPESEGGLYIC(UniMod:4)MNTFLGFGK	3	DEC(UniMod:4)AFSFDTPESEGGLYIC(UniMod:4)MNTFLGFGK3			109601			63384.1	180772	40779.1	166314	52870.8	145971	106433
P45974	P45974	UBP5_HUMAN	USP5	Ubiquitin carboxyl-terminal hydrolase 5	1	DGLGGLPDIVR	DGLGGLPDIVR	2	DGLGGLPDIVR2	457477	451667	144505000	132455000	141569000	136958000	150111000	131796000	180929000	128564000	131917000	138458000
P45974	P45974	UBP5_HUMAN	USP5	Ubiquitin carboxyl-terminal hydrolase 5	1	DLGYIYFYQR	DLGYIYFYQR	2	DLGYIYFYQR2	340238	454015	66774300	84949500	67118700	79313500	78479600	61156200	75222400	66733300	65827900	68748000
P45974	P45974	UBP5_HUMAN	USP5	Ubiquitin carboxyl-terminal hydrolase 5	1	DRVTSAVEALLSADSASR	DRVTSAVEALLSADSASR	2	DRVTSAVEALLSADSASR2			642733	306231	408819	327638	610141	295621	489171	723468	678037	662256
P45974	P45974	UBP5_HUMAN	USP5	Ubiquitin carboxyl-terminal hydrolase 5	1	DRVTSAVEALLSADSASR	DRVTSAVEALLSADSASR	3	DRVTSAVEALLSADSASR3			8166430	3965990	5024230	4011970	6713450	3753480	5992610	7975490	6687270	6865710
P45974	P45974	UBP5_HUMAN	USP5	Ubiquitin carboxyl-terminal hydrolase 5	1	EEDPATGTGDPPR	EEDPATGTGDPPR	1	EEDPATGTGDPPR1			5591850	6243450	6403690	5352800	6402940	5662450	6470470	5772600	6515200	6660270
P45974	P45974	UBP5_HUMAN	USP5	Ubiquitin carboxyl-terminal hydrolase 5	1	EEDPATGTGDPPR	EEDPATGTGDPPR	2	EEDPATGTGDPPR2	87095.2	150212	48320600	52246900	53683500	54573900	58328100	51326100	58953400	54809700	53033300	53400900
P45974	P45974	UBP5_HUMAN	USP5	Ubiquitin carboxyl-terminal hydrolase 5	1	EEDPATGTGDPPRK	EEDPATGTGDPPRK	2	EEDPATGTGDPPRK2				167186	185598	194100	196659	176595	173223	167214	187625	203911
P45974	P45974	UBP5_HUMAN	USP5	Ubiquitin carboxyl-terminal hydrolase 5	1	EELLEYEEK	EELLEYEEK	1	EELLEYEEK1			904588	1236050	1223850	1101240	1301660	1148660	1220430	952271	1220840	1293420
P45974	P45974	UBP5_HUMAN	USP5	Ubiquitin carboxyl-terminal hydrolase 5	1	EELLEYEEK	EELLEYEEK	2	EELLEYEEK2			22329500	24608700	26933200	25807800	24749400	24955000	26504400	22213500	24903500	28432700
P45974	P45974	UBP5_HUMAN	USP5	Ubiquitin carboxyl-terminal hydrolase 5	1	ENLWLNLTDGSILCGR	ENLWLNLTDGSILC(UniMod:4)GR	2	ENLWLNLTDGSILC(UniMod:4)GR2		220786	44533300	46827200	57339600	53392300	56729100	49677200	53465900	47013100	56129600	50769300
P45974	P45974	UBP5_HUMAN	USP5	Ubiquitin carboxyl-terminal hydrolase 5	1	ENLWLNLTDGSILCGR	ENLWLNLTDGSILC(UniMod:4)GR	3	ENLWLNLTDGSILC(UniMod:4)GR3			43386.7	34875.7	60560.6	43523.5	51132.7	48923.6	61905.3	38081.4	58644.5	51993.8
P45974	P45974	UBP5_HUMAN	USP5	Ubiquitin carboxyl-terminal hydrolase 5	1	ENLWLNLTDGSILCGRR	ENLWLNLTDGSILC(UniMod:4)GRR	3	ENLWLNLTDGSILC(UniMod:4)GRR3					78847.8		81877.6				45304.3
P45974	P45974	UBP5_HUMAN	USP5	Ubiquitin carboxyl-terminal hydrolase 5	1	ETGYPLAVK	ETGYPLAVK	1	ETGYPLAVK1			2109420	2103330	2273440	2159070	2352210	2022030	2305140	2203060	2171370	2233930
P45974	P45974	UBP5_HUMAN	USP5	Ubiquitin carboxyl-terminal hydrolase 5	1	ETGYPLAVK	ETGYPLAVK	2	ETGYPLAVK2	100470	81814.9	56850500	52200300	53313600	53858600	57574000	51654000	59468800	54430300	52128900	56107200
P45974	P45974	UBP5_HUMAN	USP5	Ubiquitin carboxyl-terminal hydrolase 5	1	EVQDGIAPR	EVQDGIAPR	1	EVQDGIAPR1			2647270	2850240	2828560	2623670	2741150	2750430	2936050	2628640	2909540	3173830
P45974	P45974	UBP5_HUMAN	USP5	Ubiquitin carboxyl-terminal hydrolase 5	1	EVQDGIAPR	EVQDGIAPR	2	EVQDGIAPR2	31866.3	57912.8	32960900	32275200	30382100	29011900	31201800	34557400	34713100	32825000	35721300	36022400
P45974	P45974	UBP5_HUMAN	USP5	Ubiquitin carboxyl-terminal hydrolase 5	1	FASFPDYLVIQIK	FASFPDYLVIQIK	2	FASFPDYLVIQIK2	78339.1	112948	16430700	16967100	14655400	19535900	16974700	19323000	14884000	12739500	19281200	15689400
P45974	P45974	UBP5_HUMAN	USP5	Ubiquitin carboxyl-terminal hydrolase 5	1	FASFPDYLVIQIKK	FASFPDYLVIQIKK	3	FASFPDYLVIQIKK3			24479.7	13855.5	12294.5		12409.5			16320.8	27506.8
P45974	P45974	UBP5_HUMAN	USP5	Ubiquitin carboxyl-terminal hydrolase 5	1	FELDEDVK	FELDEDVK	1	FELDEDVK1			1794960	1979210	3288330	2083930	3408320	1956560	2487370	1570380	2800850	2523320
P45974	P45974	UBP5_HUMAN	USP5	Ubiquitin carboxyl-terminal hydrolase 5	1	FELDEDVK	FELDEDVK	2	FELDEDVK2	71123.5	24645.8	25730200	25081500	41342400	25272600	42485800	27598000	29747200	21668200	32039400	28015100
P45974	P45974	UBP5_HUMAN	USP5	Ubiquitin carboxyl-terminal hydrolase 5	1	GHPEFSTNR	GHPEFSTNR	1	GHPEFSTNR1			328860	466884	289995	383654	329119	402309	485368	281672	498291	380224
P45974	P45974	UBP5_HUMAN	USP5	Ubiquitin carboxyl-terminal hydrolase 5	1	GHPEFSTNR	GHPEFSTNR	2	GHPEFSTNR2	116779	201572	29797200	69166200	67370200	60311000	81436600	77473500	35277000	78935900	58855700	89220300
P45974	P45974	UBP5_HUMAN	USP5	Ubiquitin carboxyl-terminal hydrolase 5	1	GTGLQPGEEELPDIAPPLVTPDEPK	GTGLQPGEEELPDIAPPLVTPDEPK	2	GTGLQPGEEELPDIAPPLVTPDEPK2			69614800	73940100	83849600	69453600	93502100	72892000	90892700	78156900	86456600	105337000
P45974	P45974	UBP5_HUMAN	USP5	Ubiquitin carboxyl-terminal hydrolase 5	1	IFQNAPTDPTQDFSTQVAK	IFQNAPTDPTQDFSTQVAK	2	IFQNAPTDPTQDFSTQVAK2		449945	88644400	83015000	88224500	91891000	92232400	91076400	103102000	96383000	93935100	102595000
P45974	P45974	UBP5_HUMAN	USP5	Ubiquitin carboxyl-terminal hydrolase 5	1	IGEWELIQESGVPLK	IGEWELIQESGVPLK	2	IGEWELIQESGVPLK2			555694	772534	596203	610168	573531	550071	666095	401431	730986	994062
P45974	P45974	UBP5_HUMAN	USP5	Ubiquitin carboxyl-terminal hydrolase 5	1	IGEWELIQESGVPLKPLFGPGYTGIR	IGEWELIQESGVPLKPLFGPGYTGIR	2	IGEWELIQESGVPLKPLFGPGYTGIR2			6455140	5580400	9821190	6959160	4914950	9000030	11851100	8116230	8667780	11768800
P45974	P45974	UBP5_HUMAN	USP5	Ubiquitin carboxyl-terminal hydrolase 5	1	IGEWELIQESGVPLKPLFGPGYTGIR	IGEWELIQESGVPLKPLFGPGYTGIR	3	IGEWELIQESGVPLKPLFGPGYTGIR3			68394900	62914500	54114200	64316400	67699400	59820800	86391600	64977200	59926900	71584100
P45974	P45974	UBP5_HUMAN	USP5	Ubiquitin carboxyl-terminal hydrolase 5	1	IGEWELIQESGVPLKPLFGPGYTGIR	IGEWELIQESGVPLKPLFGPGYTGIR	4	IGEWELIQESGVPLKPLFGPGYTGIR4			207493	170691	144448	166911	198457	184926	248091	191847	164220	229624
P45974	P45974	UBP5_HUMAN	USP5	Ubiquitin carboxyl-terminal hydrolase 5	1	IPPCGWK	IPPC(UniMod:4)GWK	2	IPPC(UniMod:4)GWK2			27367400	27493500	28181700	28805400	28537400	27618000	30684300	28948000	29059900	33497100
P45974	P45974	UBP5_HUMAN	USP5	Ubiquitin carboxyl-terminal hydrolase 5	1	IVILPDYLEIAR	IVILPDYLEIAR	1	IVILPDYLEIAR1			741321	1030840	954530	1134050	1177460	952221	1035000	1066960	1258700	1361410
P45974	P45974	UBP5_HUMAN	USP5	Ubiquitin carboxyl-terminal hydrolase 5	1	IVILPDYLEIAR	IVILPDYLEIAR	2	IVILPDYLEIAR2	559479	574780	143642000	165476000	144617000	159893000	149791000	144281000	156892000	160673000	165931000	189439000
P45974	P45974	UBP5_HUMAN	USP5	Ubiquitin carboxyl-terminal hydrolase 5	1	KLDVSIEMPEELDISQLR	KLDVSIEMPEELDISQLR	2	KLDVSIEMPEELDISQLR2			6279570	5331430	5434290	5364720	5307070	5257290	6591010	5750140	6907430	6846680
[truncated: 1,504 more rows]
