# Supplementary material for: Structural Premise of Selective Deubiquitinase USP30 Inhibition by Small-Molecule Benzosulfonamides
Source: Mol Cell Proteomics. 2023 Jun 28;22(8):100609. doi: 10.1016/j.mcpro.2023.100609 (PMC10400906; doi:10.1016/j.mcpro.2023.100609)
Supplement: Supplemental Information S2 [file mmc5.zip]

Archive with 1 entries (1 files):
- mcpro_100609_USP30_SpecLib_mmc5.blib
